# Supplementary material for: Gliquidone
Source: Acta Crystallogr Sect E Struct Rep Online. 2011 May 7;67(Pt 6):o1343. doi: 10.1107/S1600536811016680 (PMC3120417; doi:10.1107/S1600536811016680)
Supplement: Supplementary file 1 [file e-67-o1343-sup1.cif]

##############################################################################
#                                                                            #
# This CIF contains the data in a paper accepted for publication in          #
# Acta Crystallographica Section E. It conforms to the requirements of       #
# Notes for Authors for Acta Crystallographica Section E, and has been       #
# peer reviewed under the auspices of the IUCr Commission on Journals.       #
#                                                                            #
# Full details of the Crystallographic Information File format               #
# are given in the paper "The Crystallographic Information File (CIF):       #
# a New Standard Archive File for Crystallography" by S. R. Hall, F. H.      #
# Allen and I. D. Brown [Acta Cryst. (1991), A47, 655-685].                  #
#                                                                            #
# The current version of the core CIF dictionary is obtainable from          #
# ftp://ftp.iucr.org/pub/cif_core.dic.                                       #
#                                                                            #
# Software is freely available for graphical display of the structure(s)     #
# in this CIF. For information consult the CIF software page                 #
# http://www.iucr.org/resources/cif/software.                                #
#                                                                            #
# This file may be used for bona fide research purposes within the           #
# scientific community so long as proper attribution is given to the journal # 
# article from which it was obtained.                                        #
#                                                                            #
##############################################################################
data_I
_audit_creation_method     SHELXL-97
_chemical_name_systematic
;
<i>N</i>-cyclohexylcarbamoyl-4-[2-(7-methoxy-4,4-dimethyl-1,3-dioxo-1,2,3,4-
tetrahydroisoquinolin-2-yl)ethyl]benzenesulfonamide
;
_chemical_name_common     gliquidone
_chemical_formula_moiety     ?
_chemical_formula_sum     'C27 H33 N3 O6 S'
_chemical_formula_iupac     'C27 H33 N3 O6 S'
_chemical_formula_weight     527.62
_chemical_melting_point     ?
_symmetry_cell_setting     monoclinic
_symmetry_space_group_name_H-M     'P 21/c'
_symmetry_space_group_name_Hall     '-P 2ybc'
loop_
    _symmetry_equiv_pos_as_xyz
    'x, y, z'
    '-x, y+1/2, -z+1/2'
    '-x, -y, -z'
    'x, -y-1/2, z-1/2'
_cell_length_a     19.1494(4)
_cell_length_b     10.7253(3)
_cell_length_c     13.8024(2)
_cell_angle_alpha     90.00
_cell_angle_beta     106.6910(10)
_cell_angle_gamma     90.00
_cell_volume     2715.34(10)
_cell_formula_units_Z     4
_cell_measurement_reflns_used     16476
_cell_measurement_theta_min     2.91
_cell_measurement_theta_max     27.48
_cell_measurement_temperature     120(2)
_exptl_crystal_description     plate
_exptl_crystal_colour     colourless
_exptl_crystal_size_max     0.40
_exptl_crystal_size_mid     0.40
_exptl_crystal_size_min     0.10
_exptl_crystal_density_diffrn     1.291
_exptl_crystal_density_meas     ?
_exptl_crystal_density_method     'not measured'
_exptl_crystal_F_000     1120
_exptl_absorpt_coefficient_mu     0.165
_exptl_absorpt_correction_type     multi-scan
_exptl_absorpt_process_details     '(SADABS; Sheldrick, 2007)'
_exptl_absorpt_correction_T_min     0.9371
_exptl_absorpt_correction_T_max     0.9837
_diffrn_ambient_temperature     120(2)
_diffrn_radiation_type     MoK\a
_diffrn_radiation_wavelength     0.71073
_diffrn_radiation_source     'Bruker-Nonius FR591 rotating anode'
_diffrn_radiation_monochromator     'graphite'
_diffrn_measurement_device_type
                               'Bruker--Nonius Roper CCD camera on \k-goniostat'
_diffrn_measurement_method     '\f and \w'
_diffrn_detector_area_resol_mean     9.091
_diffrn_reflns_number     28737
_diffrn_reflns_av_R_equivalents     0.0436
_diffrn_reflns_av_sigmaI/netI     0.0319
_diffrn_reflns_theta_min     2.92
_diffrn_reflns_theta_max     26.00
_diffrn_reflns_theta_full     25.00
_diffrn_measured_fraction_theta_max     0.996
_diffrn_measured_fraction_theta_full     0.995
_diffrn_reflns_limit_h_min     -23
_diffrn_reflns_limit_h_max     23
_diffrn_reflns_limit_k_min     -13
_diffrn_reflns_limit_k_max     13
_diffrn_reflns_limit_l_min     -15
_diffrn_reflns_limit_l_max     17
_refine_special_details
;
Refinement of <i>F</i>^2^ against ALL reflections. The weighted <i>R</i>-factor
<i>wR</i> and goodness of fit <i>S</i> are based on <i>F</i>^2^, conventional
<i>R</i>-factors <i>R</i> are based on <i>F</i>, with <i>F</i> set to zero for
negative <i>F</i>^2^. The threshold expression of <i>F</i>^2^ >
\s(<i>F</i>^2^) is used only for calculating <i>R</i>-factors(gt) <i>etc</i>.
and is not relevant to the choice of reflections for refinement.
<i>R</i>-factors based on <i>F</i>^2^ are statistically about twice as large
as those based on <i>F</i>, and <i>R</i>- factors based on ALL data will be
even larger.
;
_reflns_number_total     5325
_reflns_number_gt     4361
_reflns_threshold_expression     I>2\s(I)
_refine_ls_structure_factor_coef     Fsqd
_refine_ls_matrix_type     full
_refine_ls_R_factor_all     0.0502
_refine_ls_R_factor_gt     0.0376
_refine_ls_wR_factor_gt     0.0945
_refine_ls_wR_factor_ref     0.1005
_refine_ls_goodness_of_fit_ref     1.030
_refine_ls_restrained_S_all     1.030
_refine_ls_number_reflns     5325
_refine_ls_number_parameters     376
_refine_ls_number_restraints     2
_refine_ls_hydrogen_treatment     mixed
_refine_ls_weighting_scheme     calc
_refine_ls_weighting_details
         'calc w=1/[\s^2^(Fo^2^)+(0.0540P)^2^+0.7288P] where P=(Fo^2^+2Fc^2^)/3'
_atom_sites_solution_hydrogens     geom
_atom_sites_solution_primary     direct
_atom_sites_solution_secondary     difmap
_refine_ls_shift/su_max     0.001
_refine_ls_shift/su_mean     0.000
_refine_diff_density_max     0.281
_refine_diff_density_min     -0.430
_refine_ls_extinction_method     none
loop_
    _atom_type_symbol
    _atom_type_description
    _atom_type_scat_dispersion_real
    _atom_type_scat_dispersion_imag
    _atom_type_scat_source
    'C' 'C' 0.0033 0.0016
                         'International Tables Vol C Tables 4.2.6.8 and 6.1.1.4'
    'H' 'H' 0.0000 0.0000
                         'International Tables Vol C Tables 4.2.6.8 and 6.1.1.4'
    'N' 'N' 0.0061 0.0033
                         'International Tables Vol C Tables 4.2.6.8 and 6.1.1.4'
    'O' 'O' 0.0106 0.0060
                         'International Tables Vol C Tables 4.2.6.8 and 6.1.1.4'
    'S' 'S' 0.1246 0.1234
                         'International Tables Vol C Tables 4.2.6.8 and 6.1.1.4'
_computing_data_collection     'COLLECT (Hooft, 1998)'
_computing_cell_refinement
                    'DENZO (Otwinowski & Minor, 1997) and COLLECT (Hooft, 1998)'
_computing_data_reduction
                    'DENZO (Otwinowski & Minor, 1997) and COLLECT (Hooft, 1998)'
_computing_structure_solution     'SHELXS97 (Sheldrick, 2008)'
_computing_structure_refinement     'SHELXL97 (Sheldrick, 2008)'
_computing_molecular_graphics
      'XP in SHELXTL (Sheldrick, 2008) and Mercury (Macrae <i>et al.</i>, 2006)'
_computing_publication_material     'publCIF (Westrip, 2010)'
loop_
    _atom_site_type_symbol
    _atom_site_label
    _atom_site_fract_x
    _atom_site_fract_y
    _atom_site_fract_z
    _atom_site_U_iso_or_equiv
    _atom_site_adp_type
    _atom_site_calc_flag
    _atom_site_refinement_flags
    _atom_site_occupancy
    _atom_site_symmetry_multiplicity
    _atom_site_disorder_assembly
    _atom_site_disorder_group
    S S1 0.372978(18) 0.06096(4) 0.34758(2) 0.02071(11) Uani d . 1 1 . .
    O O1 0.44637(5) 0.05111(11) 0.41217(7) 0.0251(2) Uani d . 1 1 . .
    O O2 0.35950(6) 0.06083(11) 0.24022(7) 0.0291(3) Uani d . 1 1 . .
    O O3 0.26601(6) -0.14284(11) 0.47583(8) 0.0301(3) Uani d . 1 1 . .
    O O4 0.04953(6) 0.56657(10) 0.38426(7) 0.0264(3) Uani d . 1 1 . .
    O O5 0.19863(6) 0.53754(12) 0.70230(8) 0.0384(3) Uani d . 1 1 . .
    O O6 -0.15069(6) 0.85561(11) 0.38996(8) 0.0306(3) Uani d . 1 1 . .
    N N1 0.32644(7) -0.05733(12) 0.37222(9) 0.0229(3) Uani d D 1 1 . .
    H H1N 0.2868(9) -0.0629(18) 0.3241(13) 0.040(5) Uiso d D 1 1 . .
    N N2 0.38277(7) -0.07655(13) 0.54610(9) 0.0251(3) Uani d D 1 1 . .
    H H2N 0.4223(8) -0.0513(17) 0.5327(13) 0.031(5) Uiso d D 1 1 . .
    N N3 0.12334(6) 0.55263(11) 0.54472(8) 0.0190(3) Uani d . 1 1 . .
    C C1 0.33329(7) 0.19457(14) 0.38350(10) 0.0189(3) Uani d . 1 1 . .
    C C2 0.36549(8) 0.24940(15) 0.47723(10) 0.0216(3) Uani d . 1 1 . .
    H H2 0.4099 0.2175 0.5203 0.027(4) Uiso calc R 1 1 . .
    C C3 0.33191(8) 0.35119(15) 0.50681(10) 0.0225(3) Uani d . 1 1 . .
    H H3 0.3534 0.3886 0.5709 0.034(5) Uiso calc R 1 1 . .
    C C4 0.26712(8) 0.39936(14) 0.44388(11) 0.0217(3) Uani d . 1 1 . .
    C C5 0.23624(8) 0.34344(15) 0.35000(11) 0.0244(3) Uani d . 1 1 . .
    H H5 0.1922 0.3760 0.3065 0.031(5) Uiso calc R 1 1 . .
    C C6 0.26863(8) 0.24152(15) 0.31929(11) 0.0228(3) Uani d . 1 1 . .
    H H6 0.2471 0.2040 0.2553 0.031(4) Uiso calc R 1 1 . .
    C C7 0.22896(8) 0.50595(15) 0.47875(11) 0.0248(3) Uani d . 1 1 . .
    H H7A 0.2106 0.5662 0.4228 0.040(5) Uiso calc R 1 1 . .
    H H7B 0.2635 0.5500 0.5358 0.026(4) Uiso calc R 1 1 . .
    C C8 0.16539(8) 0.45372(14) 0.51243(11) 0.0215(3) Uani d . 1 1 . .
    H H8A 0.1325 0.4065 0.4558 0.026(4) Uiso calc R 1 1 . .
    H H8B 0.1845 0.3950 0.5692 0.031(5) Uiso calc R 1 1 . .
    C C9 0.06399(7) 0.60349(14) 0.47150(10) 0.0184(3) Uani d . 1 1 . .
    C C10 0.02037(7) 0.69887(13) 0.50490(10) 0.0184(3) Uani d . 1 1 . .
    C C11 0.04048(8) 0.74227(14) 0.60447(10) 0.0214(3) Uani d . 1 1 . .
    C C12 0.10805(8) 0.69515(14) 0.68274(10) 0.0216(3) Uani d . 1 1 . .
    C C13 0.14635(8) 0.58977(15) 0.64517(11) 0.0232(3) Uani d . 1 1 . .
    C C14 -0.04261(7) 0.74093(14) 0.43406(10) 0.0204(3) Uani d . 1 1 . .
    H H14 -0.0546 0.7117 0.3663 0.026(4) Uiso calc R 1 1 . .
    C C15 -0.08755(8) 0.82517(15) 0.46246(11) 0.0235(3) Uani d . 1 1 . .
    C C16 -0.06813(9) 0.87156(16) 0.56085(11) 0.0301(4) Uani d . 1 1 . .
    H H16 -0.0983 0.9310 0.5803 0.038(5) Uiso calc R 1 1 . .
    C C17 -0.00459(9) 0.83075(16) 0.63026(11) 0.0290(4) Uani d . 1 1 . .
    H H17 0.0086 0.8638 0.6969 0.035(5) Uiso calc R 1 1 . .
    C C18 0.16458(9) 0.80078(17) 0.71456(13) 0.0368(4) Uani d . 1 1 . .
    H H18A 0.1814 0.8253 0.6566 0.054(6) Uiso calc R 1 1 . .
    H H18B 0.2061 0.7716 0.7695 0.044(5) Uiso calc R 1 1 . .
    H H18C 0.1421 0.8727 0.7378 0.042(5) Uiso calc R 1 1 . .
    C C19 0.08837(9) 0.64511(17) 0.77617(11) 0.0331(4) Uani d . 1 1 . .
    H H19A 0.0675 0.7126 0.8069 0.047(6) Uiso calc R 1 1 . .
    H H19B 0.1324 0.6133 0.8254 0.039(5) Uiso calc R 1 1 . .
    H H19C 0.0526 0.5776 0.7556 0.068(7) Uiso calc R 1 1 . .
    C C20 -0.20530(9) 0.91933(18) 0.42316(13) 0.0369(4) Uani d . 1 1 . .
    H H20A -0.2180 0.8696 0.4752 0.042(5) Uiso calc R 1 1 . .
    H H20B -0.2488 0.9314 0.3657 0.047(6) Uiso calc R 1 1 . .
    H H20C -0.1865 1.0006 0.4513 0.039(5) Uiso calc R 1 1 . .
    C C21 0.32254(8) -0.09519(14) 0.46937(11) 0.0217(3) Uani d . 1 1 . .
    C C22 0.38491(8) -0.09235(15) 0.65249(11) 0.0228(3) Uani d . 1 1 . .
    H H22 0.3337 -0.1030 0.6557 0.031(4) Uiso calc R 1 1 . .
    C C23 0.42853(9) -0.20722(15) 0.69978(12) 0.0292(4) Uani d . 1 1 . .
    H H23A 0.4786 -0.2015 0.6932 0.029(4) Uiso calc R 1 1 . .
    H H23B 0.4053 -0.2830 0.6636 0.049(6) Uiso calc R 1 1 . .
    C C24 0.43184(9) -0.21684(16) 0.81155(12) 0.0333(4) Uani d . 1 1 . .
    H H24A 0.3821 -0.2302 0.8174 0.041(5) Uiso calc R 1 1 . .
    H H24B 0.4619 -0.2897 0.8419 0.051(6) Uiso calc R 1 1 . .
    C C25 0.46396(9) -0.10010(17) 0.86938(12) 0.0328(4) Uani d . 1 1 . .
    H H25A 0.5152 -0.0906 0.8687 0.032(5) Uiso calc R 1 1 . .
    H H25B 0.4636 -0.1082 0.9407 0.039(5) Uiso calc R 1 1 . .
    C C26 0.42077(9) 0.01468(17) 0.82278(12) 0.0314(4) Uani d . 1 1 . .
    H H26A 0.4446 0.0901 0.8588 0.035(5) Uiso calc R 1 1 . .
    H H26B 0.3710 0.0096 0.8304 0.039(5) Uiso calc R 1 1 . .
    C C27 0.41609(8) 0.02515(15) 0.71081(11) 0.0251(3) Uani d . 1 1 . .
    H H27A 0.3849 0.0972 0.6812 0.031(5) Uiso calc R 1 1 . .
    H H27B 0.4654 0.0407 0.7039 0.027(4) Uiso calc R 1 1 . .
loop_
    _atom_site_aniso_label
    _atom_site_aniso_U_11
    _atom_site_aniso_U_22
    _atom_site_aniso_U_33
    _atom_site_aniso_U_12
    _atom_site_aniso_U_13
    _atom_site_aniso_U_23
    S1 0.01746(19) 0.0296(2) 0.01411(19) 0.00384(15) 0.00301(14) -0.00118(14)
    O1 0.0158(5) 0.0382(7) 0.0206(5) 0.0056(4) 0.0038(4) 0.0007(4)
    O2 0.0295(6) 0.0427(7) 0.0148(5) 0.0065(5) 0.0059(4) -0.0014(5)
    O3 0.0242(6) 0.0330(7) 0.0310(6) -0.0057(5) 0.0048(4) -0.0019(5)
    O4 0.0293(6) 0.0314(6) 0.0161(5) 0.0073(5) 0.0026(4) -0.0029(4)
    O5 0.0346(7) 0.0451(8) 0.0252(6) 0.0187(6) -0.0080(5) -0.0040(5)
    O6 0.0235(6) 0.0404(7) 0.0238(5) 0.0148(5) 0.0003(4) 0.0004(5)
    N1 0.0215(7) 0.0252(7) 0.0183(6) 0.0010(5) 0.0000(5) -0.0041(5)
    N2 0.0173(6) 0.0384(8) 0.0185(6) 0.0005(6) 0.0033(5) 0.0028(5)
    N3 0.0191(6) 0.0196(6) 0.0169(6) 0.0035(5) 0.0029(5) 0.0004(5)
    C1 0.0166(7) 0.0237(8) 0.0166(7) -0.0004(6) 0.0054(5) 0.0004(6)
    C2 0.0157(7) 0.0307(8) 0.0164(7) -0.0004(6) 0.0014(5) 0.0014(6)
    C3 0.0219(7) 0.0284(8) 0.0166(7) -0.0022(6) 0.0045(6) -0.0036(6)
    C4 0.0207(7) 0.0228(8) 0.0229(7) -0.0010(6) 0.0085(6) 0.0005(6)
    C5 0.0190(7) 0.0285(9) 0.0219(7) 0.0036(6) -0.0002(6) 0.0010(6)
    C6 0.0201(7) 0.0268(8) 0.0182(7) 0.0006(6) 0.0002(6) -0.0019(6)
    C7 0.0242(8) 0.0250(8) 0.0257(8) 0.0009(6) 0.0078(6) -0.0015(6)
    C8 0.0211(7) 0.0204(8) 0.0216(7) 0.0043(6) 0.0042(6) 0.0003(6)
    C9 0.0183(7) 0.0198(7) 0.0161(7) -0.0006(6) 0.0032(5) 0.0016(6)
    C10 0.0193(7) 0.0182(7) 0.0166(7) -0.0001(6) 0.0034(5) 0.0012(5)
    C11 0.0238(8) 0.0219(8) 0.0166(7) 0.0007(6) 0.0024(6) 0.0002(6)
    C12 0.0242(7) 0.0216(8) 0.0161(7) 0.0021(6) 0.0009(6) -0.0008(6)
    C13 0.0206(7) 0.0270(8) 0.0185(7) 0.0018(6) -0.0001(6) 0.0003(6)
    C14 0.0208(7) 0.0237(8) 0.0153(7) 0.0013(6) 0.0031(5) 0.0008(6)
    C15 0.0211(7) 0.0254(8) 0.0212(7) 0.0060(6) 0.0015(6) 0.0032(6)
    C16 0.0332(9) 0.0292(9) 0.0261(8) 0.0125(7) 0.0056(7) -0.0037(7)
    C17 0.0347(9) 0.0293(9) 0.0193(7) 0.0091(7) 0.0018(6) -0.0046(6)
    C18 0.0340(9) 0.0289(9) 0.0375(9) -0.0039(8) -0.0057(7) -0.0019(7)
    C19 0.0365(9) 0.0412(10) 0.0205(8) 0.0113(8) 0.0064(7) 0.0078(7)
    C20 0.0274(9) 0.0439(11) 0.0387(10) 0.0177(8) 0.0084(7) 0.0050(8)
    C21 0.0221(8) 0.0189(7) 0.0229(7) 0.0044(6) 0.0045(6) -0.0022(6)
    C22 0.0169(7) 0.0304(9) 0.0207(7) 0.0018(6) 0.0048(6) 0.0058(6)
    C23 0.0310(9) 0.0233(8) 0.0313(8) 0.0007(7) 0.0059(7) 0.0023(7)
    C24 0.0335(9) 0.0319(9) 0.0333(9) 0.0044(7) 0.0074(7) 0.0139(7)
    C25 0.0330(9) 0.0425(10) 0.0210(8) 0.0055(8) 0.0044(6) 0.0052(7)
    C26 0.0348(9) 0.0357(10) 0.0246(8) 0.0082(8) 0.0101(7) 0.0001(7)
    C27 0.0264(8) 0.0242(8) 0.0251(8) 0.0061(6) 0.0078(6) 0.0040(6)
_geom_special_details
;
All e.s.d.'s (except the e.s.d. in the dihedral angle between two l.s. planes)
are estimated using the full covariance matrix. The cell e.s.d.'s are taken
into account individually in the estimation of e.s.d.'s in distances, angles
and torsion angles; correlations between e.s.d.'s in cell parameters are only
used when they are defined by crystal symmetry. An approximate (isotropic)
treatment of cell e.s.d.'s is used for estimating e.s.d.'s involving l.s.
planes.
;
loop_
    _geom_bond_atom_site_label_1
    _geom_bond_atom_site_label_2
    _geom_bond_site_symmetry_2
    _geom_bond_distance
    _geom_bond_publ_flag
    S1 O2 . 1.4293(10) ?
    S1 O1 . 1.4357(10) ?
    S1 N1 . 1.6413(14) ?
    S1 C1 . 1.7588(15) ?
    O3 C21 . 1.2234(18) ?
    O4 C9 . 1.2213(17) ?
    O5 C13 . 1.2184(18) ?
    O6 C15 . 1.3692(17) ?
    O6 C20 . 1.4305(19) ?
    N1 C21 . 1.4233(19) ?
    N1 H1N . 0.856(14) ?
    N2 C21 . 1.3380(19) ?
    N2 C22 . 1.4670(18) ?
    N2 H2N . 0.872(14) ?
    N3 C13 . 1.3871(18) ?
    N3 C9 . 1.3968(18) ?
    N3 C8 . 1.4759(18) ?
    C1 C2 . 1.393(2) ?
    C1 C6 . 1.3935(19) ?
    C2 C3 . 1.387(2) ?
    C2 H2 . 0.9500 ?
    C3 C4 . 1.393(2) ?
    C3 H3 . 0.9500 ?
    C4 C5 . 1.396(2) ?
    C4 C7 . 1.508(2) ?
    C5 C6 . 1.382(2) ?
    C5 H5 . 0.9500 ?
    C6 H6 . 0.9500 ?
    C7 C8 . 1.529(2) ?
    C7 H7A . 0.9900 ?
    C7 H7B . 0.9900 ?
    C8 H8A . 0.9900 ?
    C8 H8B . 0.9900 ?
    C9 C10 . 1.476(2) ?
    C10 C14 . 1.3916(19) ?
    C10 C11 . 1.3963(19) ?
    C11 C17 . 1.396(2) ?
    C11 C12 . 1.5146(19) ?
    C12 C13 . 1.517(2) ?
    C12 C19 . 1.540(2) ?
    C12 C18 . 1.541(2) ?
    C14 C15 . 1.380(2) ?
    C14 H14 . 0.9500 ?
    C15 C16 . 1.393(2) ?
    C16 C17 . 1.386(2) ?
    C16 H16 . 0.9500 ?
    C17 H17 . 0.9500 ?
    C18 H18A . 0.9800 ?
    C18 H18B . 0.9800 ?
    C18 H18C . 0.9800 ?
    C19 H19A . 0.9800 ?
    C19 H19B . 0.9800 ?
    C19 H19C . 0.9800 ?
    C20 H20A . 0.9800 ?
    C20 H20B . 0.9800 ?
    C20 H20C . 0.9800 ?
    C22 C27 . 1.522(2) ?
    C22 C23 . 1.526(2) ?
    C22 H22 . 1.0000 ?
    C23 C24 . 1.529(2) ?
    C23 H23A . 0.9900 ?
    C23 H23B . 0.9900 ?
    C24 C25 . 1.517(2) ?
    C24 H24A . 0.9900 ?
    C24 H24B . 0.9900 ?
    C25 C26 . 1.519(2) ?
    C25 H25A . 0.9900 ?
    C25 H25B . 0.9900 ?
    C26 C27 . 1.526(2) ?
    C26 H26A . 0.9900 ?
    C26 H26B . 0.9900 ?
    C27 H27A . 0.9900 ?
    C27 H27B . 0.9900 ?
loop_
    _geom_angle_atom_site_label_1
    _geom_angle_atom_site_label_2
    _geom_angle_atom_site_label_3
    _geom_angle_site_symmetry_1
    _geom_angle_site_symmetry_3
    _geom_angle
    _geom_angle_publ_flag
    O2 S1 O1 . . 119.79(6) ?
    O2 S1 N1 . . 105.48(7) ?
    O1 S1 N1 . . 107.90(7) ?
    O2 S1 C1 . . 109.21(7) ?
    O1 S1 C1 . . 108.07(7) ?
    N1 S1 C1 . . 105.49(7) ?
    C15 O6 C20 . . 116.95(12) ?
    C21 N1 S1 . . 126.46(10) ?
    C21 N1 H1N . . 115.9(13) ?
    S1 N1 H1N . . 107.8(13) ?
    C21 N2 C22 . . 123.02(13) ?
    C21 N2 H2N . . 118.8(11) ?
    C22 N2 H2N . . 118.1(11) ?
    C13 N3 C9 . . 124.75(12) ?
    C13 N3 C8 . . 117.64(11) ?
    C9 N3 C8 . . 117.60(11) ?
    C2 C1 C6 . . 120.89(14) ?
    C2 C1 S1 . . 119.59(11) ?
    C6 C1 S1 . . 119.48(11) ?
    C3 C2 C1 . . 119.12(13) ?
    C3 C2 H2 . . 120.4 ?
    C1 C2 H2 . . 120.4 ?
    C2 C3 C4 . . 120.90(13) ?
    C2 C3 H3 . . 119.6 ?
    C4 C3 H3 . . 119.6 ?
    C3 C4 C5 . . 118.90(14) ?
    C3 C4 C7 . . 120.55(13) ?
    C5 C4 C7 . . 120.47(13) ?
    C6 C5 C4 . . 121.11(13) ?
    C6 C5 H5 . . 119.4 ?
    C4 C5 H5 . . 119.4 ?
    C5 C6 C1 . . 119.07(13) ?
    C5 C6 H6 . . 120.5 ?
    C1 C6 H6 . . 120.5 ?
    C4 C7 C8 . . 108.68(12) ?
    C4 C7 H7A . . 110.0 ?
    C8 C7 H7A . . 110.0 ?
    C4 C7 H7B . . 110.0 ?
    C8 C7 H7B . . 110.0 ?
    H7A C7 H7B . . 108.3 ?
    N3 C8 C7 . . 112.30(12) ?
    N3 C8 H8A . . 109.1 ?
    C7 C8 H8A . . 109.1 ?
    N3 C8 H8B . . 109.1 ?
    C7 C8 H8B . . 109.1 ?
    H8A C8 H8B . . 107.9 ?
    O4 C9 N3 . . 119.59(13) ?
    O4 C9 C10 . . 122.97(12) ?
    N3 C9 C10 . . 117.42(12) ?
    C14 C10 C11 . . 121.46(13) ?
    C14 C10 C9 . . 117.34(12) ?
    C11 C10 C9 . . 121.18(12) ?
    C17 C11 C10 . . 117.50(13) ?
    C17 C11 C12 . . 120.60(12) ?
    C10 C11 C12 . . 121.90(13) ?
    C11 C12 C13 . . 113.74(11) ?
    C11 C12 C19 . . 110.43(12) ?
    C13 C12 C19 . . 106.57(12) ?
    C11 C12 C18 . . 110.13(13) ?
    C13 C12 C18 . . 106.03(13) ?
    C19 C12 C18 . . 109.78(13) ?
    O5 C13 N3 . . 118.75(14) ?
    O5 C13 C12 . . 120.60(13) ?
    N3 C13 C12 . . 120.63(12) ?
    C15 C14 C10 . . 119.86(13) ?
    C15 C14 H14 . . 120.1 ?
    C10 C14 H14 . . 120.1 ?
    O6 C15 C14 . . 116.12(13) ?
    O6 C15 C16 . . 124.05(14) ?
    C14 C15 C16 . . 119.82(13) ?
    C17 C16 C15 . . 119.79(14) ?
    C17 C16 H16 . . 120.1 ?
    C15 C16 H16 . . 120.1 ?
    C16 C17 C11 . . 121.52(14) ?
    C16 C17 H17 . . 119.2 ?
    C11 C17 H17 . . 119.2 ?
    C12 C18 H18A . . 109.5 ?
    C12 C18 H18B . . 109.5 ?
    H18A C18 H18B . . 109.5 ?
    C12 C18 H18C . . 109.5 ?
    H18A C18 H18C . . 109.5 ?
    H18B C18 H18C . . 109.5 ?
    C12 C19 H19A . . 109.5 ?
    C12 C19 H19B . . 109.5 ?
    H19A C19 H19B . . 109.5 ?
    C12 C19 H19C . . 109.5 ?
    H19A C19 H19C . . 109.5 ?
    H19B C19 H19C . . 109.5 ?
    O6 C20 H20A . . 109.5 ?
    O6 C20 H20B . . 109.5 ?
    H20A C20 H20B . . 109.5 ?
    O6 C20 H20C . . 109.5 ?
    H20A C20 H20C . . 109.5 ?
    H20B C20 H20C . . 109.5 ?
    O3 C21 N2 . . 125.76(14) ?
    O3 C21 N1 . . 118.35(13) ?
    N2 C21 N1 . . 115.88(13) ?
    N2 C22 C27 . . 109.13(12) ?
    N2 C22 C23 . . 112.08(12) ?
    C27 C22 C23 . . 111.03(12) ?
    N2 C22 H22 . . 108.2 ?
    C27 C22 H22 . . 108.2 ?
    C23 C22 H22 . . 108.2 ?
    C22 C23 C24 . . 110.18(13) ?
    C22 C23 H23A . . 109.6 ?
    C24 C23 H23A . . 109.6 ?
    C22 C23 H23B . . 109.6 ?
    C24 C23 H23B . . 109.6 ?
    H23A C23 H23B . . 108.1 ?
    C25 C24 C23 . . 111.60(13) ?
    C25 C24 H24A . . 109.3 ?
    C23 C24 H24A . . 109.3 ?
    C25 C24 H24B . . 109.3 ?
    C23 C24 H24B . . 109.3 ?
    H24A C24 H24B . . 108.0 ?
    C24 C25 C26 . . 110.91(13) ?
    C24 C25 H25A . . 109.5 ?
    C26 C25 H25A . . 109.5 ?
    C24 C25 H25B . . 109.5 ?
    C26 C25 H25B . . 109.5 ?
    H25A C25 H25B . . 108.0 ?
    C25 C26 C27 . . 110.78(13) ?
    C25 C26 H26A . . 109.5 ?
    C27 C26 H26A . . 109.5 ?
    C25 C26 H26B . . 109.5 ?
    C27 C26 H26B . . 109.5 ?
    H26A C26 H26B . . 108.1 ?
    C22 C27 C26 . . 112.00(13) ?
    C22 C27 H27A . . 109.2 ?
    C26 C27 H27A . . 109.2 ?
    C22 C27 H27B . . 109.2 ?
    C26 C27 H27B . . 109.2 ?
    H27A C27 H27B . . 107.9 ?
loop_
    _geom_hbond_atom_site_label_D
    _geom_hbond_atom_site_label_H
    _geom_hbond_atom_site_label_A
    _geom_hbond_site_symmetry_A
    _geom_hbond_distance_DH
    _geom_hbond_distance_HA
    _geom_hbond_distance_DA
    _geom_hbond_angle_DHA
    N1 H1N O5 4_565 0.856(14) 2.029(15) 2.8702(17) 167.3(19)
    N2 H2N O1 . 0.872(14) 2.151(16) 2.8404(17) 135.6(15)
data_global
_journal_date_recd_electronic     2011-04-29
_journal_date_accepted     2011-05-03
_journal_name_full     'Acta Crystallographica, Section E'
_journal_year     2011
_journal_volume     67
_journal_issue      6
_journal_page_first     o1343
_journal_page_last     o1343
_journal_paper_category     QO
_journal_coeditor_code     JH2285
_publ_contact_author_name     'Thomas Gelbrich'
_publ_contact_author_address
;
Institute of Pharmacy,
University of Innsbruck,
Innrain 52,
6020 Innsbruck,
Austria
;
_publ_contact_author_email     'thomas.gelbrich@uibk.ac.at'
_publ_contact_author_fax     '+43 512 507 5306'
_publ_contact_author_phone     '+43 512 507 2939'
_publ_section_title
;
Gliquidone
;
loop_
    _publ_author_name
    _publ_author_footnote
    _publ_author_address
    'Gelbrich, Thomas' .
;
Institute of Pharmacy,
University of Innsbruck,
Innrain 52,
6020 Innsbruck,
Austria
;
    'Haddow, Mairi F.'
;
Current address: School of Chemistry, University of Bristol,
Cantock's Close, Bristol BS8 1TS, England.
;
;
Institute of Pharmacy,
University of Innsbruck,
Innrain 52,
6020 Innsbruck,
Austria
;
    'Griesser, Ulrich J.' .
;
Institute of Pharmacy,
University of Innsbruck,
Innrain 52,
6020 Innsbruck,
Austria
;
_cell_special_details     ?
