# Supplementary material for: Gliquidone
Source: Acta Crystallogr Sect E Struct Rep Online. 2011 May 7;67(Pt 6):o1343. doi: 10.1107/S1600536811016680 (PMC3120417; doi:10.1107/S1600536811016680)
Supplement: Supplementary file 2 [file e-67-o1343-Isup2.hkl]

# 
# h,k,l, Fc-squared, Fo-squared, sigma(Fo-squared) and status flag 
# 
data_I
_shelx_title ' s92 in P2(1)/c' 
_shelx_refln_list_code          4 
_shelx_F_calc_maximum      150.41 
_exptl_crystal_F_000      1120.00 
_reflns_d_resolution_high  0.8107 
 
loop_ 
 _symmetry_equiv_pos_as_xyz 
 'x, y, z' 
 '-x, y+1/2, -z+1/2' 
 '-x, -y, -z' 
 'x, -y-1/2, z-1/2' 
 
_cell_length_a    19.1494 
_cell_length_b    10.7253 
_cell_length_c    13.8024 
_cell_angle_alpha  90.000 
_cell_angle_beta  106.691 
_cell_angle_gamma  90.000 
 
_shelx_F_squared_multiplier     1.000 
 
loop_ 
 _refln_index_h 
 _refln_index_k 
 _refln_index_l 
 _refln_F_squared_calc 
 _refln_F_squared_meas 
 _refln_F_squared_sigma 
 _refln_observed_status 
   3   0   0     7647.48     6871.60    166.47 o 
   4   0   0    17049.90    15181.18    330.40 o 
   5   0   0     9850.19     9063.69    190.37 o 
   6   0   0     1150.62     1174.16     20.97 o 
   7   0   0     1206.71     1186.45     20.79 o 
   8   0   0       19.37       18.63      3.16 o 
   9   0   0      279.61      210.64      7.63 o 
  10   0   0     7267.60     7705.04     97.12 o 
  11   0   0      898.65      824.47     15.02 o 
  12   0   0      388.10      316.86      9.71 o 
  13   0   0        4.24        4.72      4.88 o 
  14   0   0       40.14       53.90      8.56 o 
  15   0   0       20.76       22.51      7.28 o 
  16   0   0      692.29      670.62     32.71 o 
  17   0   0     2528.42     2611.37     80.24 o 
  18   0   0      285.82      277.84     14.37 o 
  19   0   0     2290.86     2347.31    102.34 o 
  20   0   0     1176.99     1179.77     69.16 o 
  21   0   0      500.25      481.06     40.98 o 
  22   0   0      106.66       78.18     19.76 o 
   2   1   0     2887.07     2369.62    126.89 o 
   3   1   0     6893.20     6181.68     81.41 o 
   4   1   0     1403.07     1366.08     18.50 o 
   5   1   0     2998.55     2928.44     33.87 o 
   6   1   0     2220.29     1976.58     23.17 o 
   7   1   0      450.75      417.71     10.01 o 
   8   1   0     1603.93     1673.83     22.70 o 
   9   1   0      980.10      967.29     15.86 o 
  10   1   0      840.98      899.47     15.52 o 
  11   1   0      723.59      909.92     14.77 o 
  12   1   0        2.86        3.90      2.17 o 
  13   1   0      252.52      241.00      6.33 o 
  14   1   0       98.27       90.42      4.52 o 
  15   1   0      199.77      207.38      7.53 o 
  16   1   0        4.59       13.72      4.61 o 
  17   1   0        3.65        2.69      3.47 o 
  18   1   0        0.89        0.00      7.09 o 
  19   1   0       79.02       74.18      9.91 o 
  20   1   0        0.66        4.93     14.48 o 
  21   1   0      178.33      151.24     18.70 o 
  22   1   0       25.81       27.14     12.21 o 
   0   2   0     6103.94     5266.29     76.50 o 
   1   2   0    13040.26    11625.53    119.76 o 
   2   2   0     4098.06     3763.62     42.35 o 
   3   2   0     2111.85     2160.88     30.11 o 
   4   2   0     6716.95     6039.16     81.54 o 
   5   2   0     3733.03     3597.68     44.87 o 
   6   2   0       29.07       27.46      3.49 o 
   7   2   0     2237.90     2203.84     30.38 o 
   8   2   0        2.80        0.43      2.12 o 
   9   2   0        1.72        3.28      2.70 o 
  10   2   0       46.77       60.98      4.00 o 
  11   2   0        3.53        7.60      3.94 o 
  12   2   0     2213.84     2229.86     32.51 o 
  13   2   0      601.94      598.07     13.77 o 
  14   2   0       76.10       70.20      5.89 o 
  15   2   0       73.43       73.47      5.70 o 
  16   2   0     1145.65     1181.34     31.59 o 
  17   2   0        3.82        3.56      3.16 o 
  18   2   0        5.17       10.36      4.99 o 
  19   2   0       48.42       56.44      8.59 o 
  20   2   0       93.15       92.62      7.71 o 
  21   2   0        1.37        5.54      9.53 o 
  22   2   0        6.74        5.01     13.25 o 
   1   3   0      120.88      124.67      4.69 o 
   2   3   0     1342.20     1265.29     15.15 o 
   3   3   0      828.91      864.24     11.84 o 
   4   3   0    12489.73    12029.36    143.60 o 
   5   3   0       14.26        3.80      2.65 o 
   6   3   0      158.17      118.47      5.01 o 
   7   3   0      141.52      126.53      5.99 o 
   8   3   0        0.29        0.14      2.76 o 
   9   3   0       22.56        9.55      3.40 o 
  10   3   0      134.46      118.45      4.59 o 
  11   3   0      150.00      132.45      4.85 o 
  12   3   0     2778.04     2895.86     38.78 o 
  13   3   0      407.60      381.88     11.97 o 
  14   3   0     2497.69     2656.91     46.49 o 
  15   3   0      463.79      506.93     15.84 o 
  16   3   0      962.26     1005.35     25.60 o 
  17   3   0      404.91      419.61     13.87 o 
  18   3   0       76.73       73.07      8.14 o 
  19   3   0        3.42        0.00      7.58 o 
  20   3   0      126.31      126.42     11.54 o 
  21   3   0        3.69        0.00      9.04 o 
  22   3   0       10.23       16.66     10.01 o 
   0   4   0      650.02      607.50     13.45 o 
   1   4   0     1908.72     1818.13     21.73 o 
   2   4   0     1060.89     1094.26     15.41 o 
   3   4   0        1.31        0.00      2.79 o 
   4   4   0       28.74       22.24      3.62 o 
   5   4   0     5775.21     5726.81     58.95 o 
   6   4   0      186.48      191.90      6.46 o 
   7   4   0      216.88      207.37      7.81 o 
   8   4   0      567.95      626.29     11.68 o 
   9   4   0      252.85      282.10      8.86 o 
  10   4   0       56.94       63.74      4.95 o 
  11   4   0      150.07      148.18     12.40 o 
  12   4   0      423.41      437.03     11.82 o 
  13   4   0     3065.21     3079.09     53.74 o 
  14   4   0        4.75        0.00      3.73 o 
  15   4   0     2267.30     2307.85     47.11 o 
  16   4   0        7.31        7.67      5.42 o 
  17   4   0      431.12      415.71     18.17 o 
  18   4   0       98.24      104.00     16.37 o 
  19   4   0       17.54       12.76     12.90 o 
  20   4   0       28.39       36.16     11.50 o 
  21   4   0        9.76       16.21     15.43 o 
   1   5   0        0.57        5.51      3.95 o 
   2   5   0     7094.77     6962.38     94.15 o 
   3   5   0      187.40      158.62      6.69 o 
   4   5   0      530.07      601.14     12.44 o 
   5   5   0        5.26        4.71      3.63 o 
   6   5   0       24.50       23.80      3.66 o 
   7   5   0     1823.83     1828.96     25.86 o 
   8   5   0       38.51       58.34      7.24 o 
   9   5   0     1038.33     1019.66     20.69 o 
  10   5   0     5303.39     5359.54     80.90 o 
  11   5   0       36.70       37.48      5.86 o 
  12   5   0     3380.83     3441.48     56.90 o 
  13   5   0      668.64      684.01     16.40 o 
  14   5   0      877.18      910.34     25.31 o 
  15   5   0        0.92        0.00      3.88 o 
  16   5   0      305.78      292.93     13.44 o 
  17   5   0      236.77      237.42     14.43 o 
  18   5   0      419.69      434.48     24.99 o 
  19   5   0       19.09       20.29      9.83 o 
  20   5   0      914.76      972.25     67.59 o 
   0   6   0     5949.54     5832.35     85.37 o 
   1   6   0     1546.39     1460.49     20.89 o 
   2   6   0      285.27      249.93     10.62 o 
   3   6   0     2427.13     2407.86     46.87 o 
   4   6   0     1489.15     1476.68     23.75 o 
   5   6   0      189.40      193.63      8.41 o 
   6   6   0      127.37      142.30     10.25 o 
   7   6   0     1374.99     1336.83     28.17 o 
   8   6   0      137.34      144.09      7.55 o 
   9   6   0     3030.64     3169.61     47.59 o 
  10   6   0     1321.16     1313.14     29.21 o 
  11   6   0       18.90        0.73      4.99 o 
  12   6   0     6468.72     6724.86    142.91 o 
  13   6   0        9.40       11.44      5.41 o 
  14   6   0       84.28       98.49      7.65 o 
  15   6   0        9.09        2.86      7.64 o 
  16   6   0      980.42      969.86     33.35 o 
  17   6   0      699.71      762.93     25.50 o 
  18   6   0       17.21       15.98     13.21 o 
  19   6   0      643.83      725.14     42.17 o 
  20   6   0       59.26       63.89     17.44 o 
   1   7   0       21.24       21.85      5.54 o 
   2   7   0     1828.64     1739.69     29.49 o 
   3   7   0     2282.83     2277.35     31.43 o 
   4   7   0       80.61       82.40      9.27 o 
   5   7   0       86.22       67.72      7.57 o 
   6   7   0       21.16       26.20      4.85 o 
   7   7   0      129.77      136.35     11.66 o 
   8   7   0       66.16       63.53      6.63 o 
   9   7   0        0.43        0.00      6.68 o 
  10   7   0       55.97       33.86      6.80 o 
  11   7   0      589.71      562.67     18.43 o 
  12   7   0      582.70      624.86     18.82 o 
  13   7   0       25.21       26.88      6.88 o 
  14   7   0      922.09      991.41     29.13 o 
  15   7   0        0.08        0.00      8.01 o 
  16   7   0        0.03        0.89      5.07 o 
  17   7   0        3.51        0.00      8.40 o 
  18   7   0        3.20        2.84     10.24 o 
  19   7   0        0.79        0.00     12.69 o 
   0   8   0     2670.82     2549.17     85.55 o 
   1   8   0      281.99      259.46     13.27 o 
   2   8   0      117.94      117.47     11.96 o 
   3   8   0      148.04      137.28     12.32 o 
   4   8   0     2680.91     2578.43     47.15 o 
   5   8   0      306.00      303.51     14.40 o 
   6   8   0     1095.48     1070.95     25.76 o 
   7   8   0      131.09      128.49      9.42 o 
   8   8   0      303.05      268.46     11.40 o 
   9   8   0      418.12      371.07     13.78 o 
  10   8   0      111.74      112.24      8.77 o 
  11   8   0      558.81      544.76     21.73 o 
  12   8   0      296.20      302.51     16.57 o 
  13   8   0      136.95      142.58     16.29 o 
  14   8   0       54.54       53.09      9.84 o 
  15   8   0      328.98      340.15     19.77 o 
  16   8   0      355.78      404.83     26.03 o 
  17   8   0      159.96      155.55     15.51 o 
  18   8   0      138.89      113.20     15.71 o 
   1   9   0      447.63      490.82     14.56 o 
   2   9   0       10.22       10.83      6.41 o 
   3   9   0     1751.38     1801.56     36.62 o 
   4   9   0       81.67       68.19      8.28 o 
   5   9   0       15.84       10.76      9.33 o 
   6   9   0       57.95       57.90     10.48 o 
   7   9   0      178.40      187.07     11.90 o 
   8   9   0      645.14      623.09     23.94 o 
   9   9   0       43.47       39.42      7.45 o 
  10   9   0      111.76      115.42     11.08 o 
  11   9   0      367.27      388.24     18.52 o 
  12   9   0      280.98      254.50     15.32 o 
  13   9   0        5.65        0.00     10.05 o 
  14   9   0       96.96      120.30     17.64 o 
  15   9   0        4.11        5.26     13.09 o 
  16   9   0       91.67       51.94     22.86 o 
   0  10   0      600.10      626.58     33.15 o 
   1  10   0        8.06       14.19      7.11 o 
   2  10   0       86.87       82.34      8.26 o 
   3  10   0      235.64      251.34     12.87 o 
   4  10   0      160.40      170.45     14.01 o 
   5  10   0        9.80        8.89      8.33 o 
   6  10   0       65.62       38.79      8.44 o 
   7  10   0      248.54      210.81     12.00 o 
   8  10   0      258.14      267.66     16.61 o 
   9  10   0      152.22      159.95     12.58 o 
  10  10   0      335.76      344.77     20.99 o 
  11  10   0      281.48      212.21     16.20 o 
  12  10   0      345.64      328.04     22.14 o 
  13  10   0       29.88       18.41     16.06 o 
  14  10   0        5.61        0.00     18.39 o 
   1  11   0      501.86      483.47     18.39 o 
   2  11   0       51.31       54.24      7.90 o 
   3  11   0       76.75       69.53     11.33 o 
   4  11   0      132.63      134.35     10.26 o 
   5  11   0       93.68       87.14     12.28 o 
   6  11   0      220.75      240.66     12.50 o 
   7  11   0        2.53       12.62      8.91 o 
   8  11   0      118.29      101.88     16.93 o 
   9  11   0      274.71      222.33     13.79 o 
  10  11   0      237.75      275.25     20.76 o 
  11  11   0       24.89       48.64     13.78 o 
  12  11   0      132.84      133.45     14.77 o 
   0  12   0       10.98       13.23     11.91 o 
   1  12   0       15.51       23.46     10.08 o 
   2  12   0       29.78       33.17      8.67 o 
   3  12   0      239.95      183.50     12.70 o 
   4  12   0       98.25      105.23     11.24 o 
   5  12   0       12.54        0.00      7.84 o 
   6  12   0       16.79        0.00      9.15 o 
   7  12   0      189.73      190.94     21.76 o 
   8  12   0      227.90      203.50     32.15 o 
   9  12   0       93.17       97.34     18.74 o 
   1  13   0        0.07       19.18     12.06 o 
   2  13   0       50.80       53.41     11.01 o 
   3  13   0       23.09       12.76     11.21 o 
   4  13   0        0.20        0.00     11.28 o 
 -22   1   1        7.02        0.58      9.79 o 
 -21   1   1      298.99      302.60     21.67 o 
 -20   1   1       29.31       34.52      9.90 o 
 -19   1   1       16.59        1.10      8.95 o 
 -18   1   1      163.34      181.51     11.60 o 
 -17   1   1     4445.97     4712.34     95.89 o 
 -16   1   1       59.86       48.73      3.85 o 
 -15   1   1      145.77      147.02      5.95 o 
 -14   1   1      472.52      455.24     10.40 o 
 -13   1   1     3077.82     3254.08     38.90 o 
 -12   1   1     1517.02     1534.54     24.97 o 
 -11   1   1      525.27      522.77     11.03 o 
 -10   1   1     3036.01     2956.85     34.67 o 
  -9   1   1      756.23      721.23     11.56 o 
  -8   1   1     4806.94     4745.80     60.58 o 
  -7   1   1      378.90      414.05      9.06 o 
  -6   1   1      328.57      270.45      6.16 o 
  -5   1   1    15521.99    14271.79    196.82 o 
  -4   1   1    19197.80    17016.48    230.50 o 
  -3   1   1     8355.01     7406.31    109.20 o 
  -2   1   1       13.69       28.84      3.10 o 
   2   1   1       10.42        9.11      1.32 o 
   3   1   1     5821.88     5121.38     62.44 o 
   4   1   1      117.61      116.98      3.47 o 
   5   1   1     4931.75     4572.68     53.62 o 
   6   1   1      506.42      456.90      7.07 o 
   7   1   1       33.91       19.26      2.03 o 
   8   1   1     2931.97     3264.81     36.23 o 
   9   1   1      419.87      435.49      7.26 o 
  10   1   1        9.55        6.52      3.25 o 
  11   1   1     3285.32     3339.90     42.71 o 
  12   1   1      775.36      864.30     14.25 o 
  13   1   1       14.78       13.39      3.15 o 
  14   1   1      329.32      323.59     10.58 o 
  15   1   1      187.66      163.28      9.24 o 
  16   1   1     1079.82     1067.85     24.45 o 
  17   1   1      712.29      708.89     18.91 o 
  18   1   1      149.41      162.25      9.74 o 
  19   1   1      116.84       77.04     18.87 o 
  20   1   1        2.14        8.16      8.50 o 
  21   1   1       11.12        1.26     21.72 o 
  22   1   1       22.07       13.59     11.94 o 
 -22   2   1       45.21       68.13     12.39 o 
 -21   2   1      194.14      143.52     18.76 o 
 -20   2   1       22.39        9.94      8.98 o 
 -19   2   1       30.53       32.59      7.20 o 
 -18   2   1      671.83      731.80     20.65 o 
 -17   2   1      582.28      603.96     16.71 o 
 -16   2   1      626.43      611.40     17.27 o 
 -15   2   1        0.82        5.34      4.49 o 
 -14   2   1      410.89      432.70     12.83 o 
 -13   2   1     1366.25     1447.27     27.77 o 
 -12   2   1     1907.17     1888.73     32.44 o 
 -11   2   1     2462.83     2568.18     33.55 o 
 -10   2   1      624.02      549.85     12.19 o 
  -9   2   1      527.64      536.65      8.22 o 
  -7   2   1       12.87        3.03      3.41 o 
  -6   2   1     2572.31     2520.97     35.59 o 
  -5   2   1     9945.66     9313.74    124.00 o 
  -4   2   1     1568.15     1500.06     20.60 o 
  -1   2   1    10776.85    10003.81    102.69 o 
   0   2   1     1085.09      996.56     14.04 o 
   1   2   1     5409.72     4870.87     52.32 o 
   2   2   1     1542.08     1375.74     17.43 o 
   3   2   1     1531.23     1506.40     19.69 o 
   4   2   1        1.07        2.37      2.76 o 
   5   2   1      460.20      424.94      7.90 o 
   6   2   1       12.06       24.99      2.95 o 
   7   2   1     2967.14     3098.19     38.20 o 
   8   2   1     1152.42     1127.66     16.17 o 
   9   2   1     1073.03     1079.92     20.99 o 
  10   2   1      478.40      554.96      9.38 o 
  11   2   1      614.41      680.51     16.88 o 
  12   2   1      272.72      276.82      8.53 o 
  13   2   1     3521.95     3659.67     55.61 o 
  14   2   1      216.79      186.77      6.98 o 
  15   2   1      823.71      867.60     19.69 o 
  16   2   1      940.35      916.02     25.37 o 
  17   2   1       39.42       43.56      7.61 o 
  18   2   1        2.67        4.31      4.95 o 
  19   2   1      466.28      489.57     22.52 o 
  20   2   1      472.90      488.17     29.45 o 
  21   2   1       93.33       98.99     13.27 o 
 -22   3   1       30.84       17.26     12.23 o 
 -21   3   1        0.43       11.70      8.92 o 
 -20   3   1       15.29       18.45      5.76 o 
 -19   3   1      122.03       98.84     14.85 o 
 -18   3   1       30.08       30.24      5.20 o 
 -17   3   1      154.08      142.65     10.51 o 
 -16   3   1      118.05      118.79      7.32 o 
 -15   3   1        0.00        0.00      5.38 o 
 -14   3   1     1796.86     1781.28     45.22 o 
 -13   3   1      346.34      318.26      9.81 o 
 -12   3   1      690.39      692.27     14.55 o 
 -11   3   1       21.64       26.24      2.92 o 
 -10   3   1      259.23      254.25      7.17 o 
  -9   3   1       54.38       48.78      4.37 o 
  -8   3   1       32.31       44.15      4.27 o 
  -7   3   1     1708.74     1687.12     33.09 o 
  -6   3   1        0.12        0.08      3.28 o 
  -5   3   1     2937.97     2759.53     31.42 o 
  -4   3   1     4631.45     4623.34     57.44 o 
  -3   3   1     5086.19     4955.26     49.98 o 
  -2   3   1     2064.97     2017.20     23.98 o 
  -1   3   1    11982.13    10950.88    128.13 o 
   0   3   1     3108.78     3060.34     30.94 o 
   1   3   1      318.72      316.98      8.86 o 
   2   3   1      907.98      974.19     14.80 o 
   3   3   1      146.73      116.61      4.01 o 
   4   3   1     3567.16     3497.78     48.23 o 
   5   3   1      614.30      603.90     18.35 o 
   6   3   1      770.65      744.53     12.37 o 
   7   3   1      184.21      206.87      9.12 o 
   8   3   1      147.27      130.90      4.86 o 
   9   3   1     1894.82     1942.66     24.14 o 
  10   3   1      422.67      475.32      9.87 o 
  11   3   1       22.29       19.88      4.82 o 
  12   3   1      582.00      569.50     13.05 o 
  13   3   1      958.14      975.39     18.72 o 
  14   3   1       80.11       81.91      7.72 o 
  15   3   1      336.62      343.47     10.98 o 
  16   3   1      149.76      137.71      7.34 o 
  17   3   1       66.21       67.68      5.88 o 
  18   3   1       80.11       75.86      8.18 o 
  19   3   1       15.37       11.42      7.79 o 
  20   3   1       24.97       10.01     12.75 o 
  21   3   1       17.75        1.57     10.32 o 
 -21   4   1        9.10        8.87      9.03 o 
 -20   4   1       15.55       14.35      7.73 o 
 -19   4   1       27.44       13.84      7.98 o 
 -18   4   1        1.65       16.71      6.75 o 
 -17   4   1      155.21      144.67      8.88 o 
 -16   4   1        8.44        0.00      5.07 o 
 -15   4   1     3499.86     3762.69     80.91 o 
 -14   4   1      735.02      774.09     15.80 o 
 -13   4   1      879.64      931.63     18.87 o 
 -12   4   1     2775.35     2858.53     44.22 o 
 -11   4   1     2159.38     2212.60     32.56 o 
 -10   4   1      908.72      869.16     13.42 o 
  -9   4   1      142.92      151.01      6.87 o 
  -8   4   1     1981.69     1941.82     25.22 o 
  -7   4   1     6002.39     5745.87     63.24 o 
  -6   4   1      387.06      441.63      9.53 o 
  -5   4   1     1371.64     1349.30     20.60 o 
  -4   4   1     7528.82     7507.27     87.58 o 
  -3   4   1     2577.77     2456.32     26.56 o 
  -2   4   1     3254.26     3287.87     30.03 o 
  -1   4   1       24.11       20.47      3.60 o 
   0   4   1       78.36       84.71      4.47 o 
   1   4   1      563.02      477.70     10.38 o 
   2   4   1      166.71      174.09      6.79 o 
   3   4   1     1423.31     1339.60     23.04 o 
   4   4   1      353.33      311.57      7.85 o 
   5   4   1     2831.44     2970.89     42.47 o 
   6   4   1     1197.06     1156.27     17.44 o 
   7   4   1     3618.05     3531.74     37.61 o 
   8   4   1     6178.12     6260.97     69.34 o 
   9   4   1     3065.07     3079.74     40.55 o 
  10   4   1      119.61      138.30      7.91 o 
  11   4   1      925.23      980.85     18.40 o 
  12   4   1     2417.17     2368.13     35.60 o 
  13   4   1     7437.04     7747.66    118.60 o 
  14   4   1        9.24        4.66      4.78 o 
  15   4   1      268.40      265.68      9.81 o 
  16   4   1      716.22      735.45     25.35 o 
  17   4   1       54.22       49.60      6.69 o 
  18   4   1        4.73        4.45      5.10 o 
  19   4   1      174.30      159.88     11.81 o 
  20   4   1       23.68       26.02      9.32 o 
  21   4   1       16.72       24.20     10.27 o 
 -21   5   1      173.89      187.32     17.70 o 
 -20   5   1      180.50      196.03     18.46 o 
 -19   5   1       12.19       12.86     12.75 o 
 -18   5   1      129.62      121.68     10.69 o 
 -17   5   1      993.14      967.44     33.11 o 
 -16   5   1      772.12      751.02     23.86 o 
 -15   5   1     1604.04     1588.12     40.32 o 
 -14   5   1      897.57      924.56     22.74 o 
 -13   5   1      322.44      319.51     11.37 o 
 -12   5   1      330.22      355.95     11.76 o 
 -11   5   1      254.60      238.13      8.84 o 
 -10   5   1      132.01      115.57      6.72 o 
  -9   5   1      545.48      584.87     14.30 o 
  -8   5   1        4.25        0.00      4.87 o 
  -7   5   1       93.71       98.39      5.44 o 
  -6   5   1       44.38       43.59      4.37 o 
  -5   5   1     2936.33     3124.73     31.55 o 
  -4   5   1      955.48     1118.70     17.78 o 
  -3   5   1        0.02        0.00      4.10 o 
  -2   5   1       59.41       84.32      5.46 o 
  -1   5   1      349.66      306.34      7.66 o 
   0   5   1      472.68      463.78      9.62 o 
   1   5   1        1.75        0.00      3.57 o 
   2   5   1     1758.91     1688.77     24.00 o 
   3   5   1     2432.09     2371.26     32.54 o 
   4   5   1     1956.39     2085.07     27.70 o 
   5   5   1      810.62      872.51     24.33 o 
   6   5   1       55.63       51.21      4.35 o 
   7   5   1      367.97      384.39     10.20 o 
   8   5   1     1488.86     1566.05     24.52 o 
   9   5   1        0.57        0.00      4.45 o 
  10   5   1      795.98      784.15     25.13 o 
  11   5   1     2058.93     2060.45     47.66 o 
  12   5   1      383.88      381.34     11.53 o 
  13   5   1        7.54        8.38      3.67 o 
  14   5   1       34.55       29.60      4.33 o 
  15   5   1        0.21        0.22      4.38 o 
  16   5   1       82.91       67.02      5.99 o 
  17   5   1       39.05       17.53     11.11 o 
  18   5   1       36.33       46.76     10.47 o 
  19   5   1        0.34        5.87      7.67 o 
  20   5   1       80.53       89.03     11.96 o 
 -20   6   1      123.65      140.02     26.32 o 
 -19   6   1      152.86      136.72     20.93 o 
 -18   6   1       41.72       41.43     11.11 o 
 -17   6   1       61.62       75.57     11.36 o 
 -16   6   1      420.54      409.35     16.68 o 
 -15   6   1     1929.54     1946.95     52.47 o 
 -14   6   1      169.42      165.05      8.25 o 
 -13   6   1      178.28      172.48     11.98 o 
 -12   6   1     1393.80     1337.77     35.67 o 
 -11   6   1     2059.14     2060.58     46.85 o 
 -10   6   1      555.27      541.27     13.98 o 
  -9   6   1       22.49       16.35      5.02 o 
  -8   6   1       57.17       56.82      5.80 o 
  -7   6   1      465.61      434.90     12.99 o 
  -6   6   1        4.39        3.09      4.06 o 
  -5   6   1      862.20      846.42     15.65 o 
  -4   6   1       60.13       31.21      5.32 o 
  -3   6   1      170.95      178.13     10.02 o 
  -2   6   1     1049.96     1158.87     19.91 o 
  -1   6   1      346.41      315.22      8.72 o 
   0   6   1     1825.08     1811.64     23.02 o 
   1   6   1     3751.22     3732.80     40.93 o 
   2   6   1      840.33      809.18     21.42 o 
   3   6   1      344.82      333.90      8.91 o 
   4   6   1     1236.50     1141.86     25.54 o 
   5   6   1        1.33        2.87      4.18 o 
   6   6   1       18.68       19.26      4.67 o 
   7   6   1      489.66      498.53     12.12 o 
   8   6   1      666.08      629.78     14.66 o 
   9   6   1     1491.71     1388.22     26.84 o 
  10   6   1     3130.84     3028.83     59.97 o 
  11   6   1       18.54        8.96      5.05 o 
  12   6   1     1532.33     1553.67     36.55 o 
  13   6   1      139.93      139.17      9.33 o 
  14   6   1      361.99      348.51     11.52 o 
  15   6   1      163.71      153.15      8.54 o 
  16   6   1       14.57       14.75      4.65 o 
  17   6   1      404.87      378.37     17.04 o 
  18   6   1      116.16       92.32     17.07 o 
  19   6   1        0.02       25.14     11.53 o 
 -19   7   1        7.16       22.26     15.46 o 
 -18   7   1      275.23      311.94     24.95 o 
 -17   7   1      243.19      267.96     19.49 o 
 -16   7   1      213.01      206.94     11.67 o 
 -15   7   1       66.69       46.41      8.61 o 
 -14   7   1      479.48      527.49     20.32 o 
 -13   7   1      700.63      742.59     21.43 o 
 -12   7   1        3.34       11.45      6.81 o 
 -11   7   1       41.27       46.92      5.75 o 
 -10   7   1      151.59      175.22      8.53 o 
  -9   7   1       37.34       33.71      5.52 o 
  -8   7   1       75.26       64.50      8.83 o 
  -7   7   1      484.85      478.51     15.03 o 
  -6   7   1        9.06        6.88      4.96 o 
  -5   7   1     4037.59     3876.71     56.62 o 
  -4   7   1     1011.51      979.73     20.78 o 
  -3   7   1      456.00      468.53     15.54 o 
  -2   7   1        1.24       17.88      5.56 o 
  -1   7   1    11251.90    11606.57    153.10 o 
   0   7   1        0.03        3.30      4.73 o 
   1   7   1     1512.93     1569.36     25.09 o 
   2   7   1     2712.65     2931.73     70.88 o 
   3   7   1      747.32      743.01     15.27 o 
   4   7   1      226.52      218.72      9.33 o 
   5   7   1      181.59      178.83     12.66 o 
   6   7   1      295.95      276.97     10.45 o 
   7   7   1     2403.39     2436.34     41.58 o 
   8   7   1       58.87       48.35      6.51 o 
   9   7   1     3480.84     3634.02     76.13 o 
  10   7   1      297.04      290.46     11.93 o 
  11   7   1       54.97       67.07      6.60 o 
  12   7   1       56.35       57.14      7.40 o 
  13   7   1       71.33       82.85      7.27 o 
  14   7   1        5.82       14.89      8.81 o 
  15   7   1      120.80      107.03      9.01 o 
  16   7   1       82.08       65.94      9.62 o 
  17   7   1       27.28       23.44     14.82 o 
  18   7   1       19.93       21.13     10.31 o 
 -18   8   1       18.62       17.71     12.66 o 
 -17   8   1       25.42        9.29     10.74 o 
 -16   8   1        5.62        0.00      8.61 o 
 -15   8   1       12.95        7.92      9.56 o 
 -14   8   1      127.17      123.05     10.45 o 
 -13   8   1        0.28        1.85      7.54 o 
 -12   8   1       94.32       69.07      8.17 o 
 -11   8   1      195.60      155.06     16.36 o 
 -10   8   1       25.05       16.74      6.37 o 
  -9   8   1        0.09        0.00      4.87 o 
  -8   8   1      300.15      296.32     12.12 o 
  -7   8   1      182.29      183.84      8.99 o 
  -6   8   1      308.89      293.12     11.43 o 
  -5   8   1      706.50      709.64     19.29 o 
  -4   8   1        7.78        0.28      7.80 o 
  -3   8   1      494.22      491.69     14.41 o 
  -2   8   1       49.35       46.30      6.63 o 
  -1   8   1      329.39      281.77     12.05 o 
   0   8   1     1793.50     1764.05     28.19 o 
   1   8   1      409.58      444.14     12.62 o 
   2   8   1       37.44       56.68      9.92 o 
   3   8   1       13.33       15.61      6.22 o 
   4   8   1      132.26      147.86     15.06 o 
   5   8   1        8.56        2.41      6.94 o 
   6   8   1      644.32      632.86     22.80 o 
   7   8   1      137.18      120.15      9.36 o 
   8   8   1      230.05      239.91     10.75 o 
   9   8   1       58.54       57.49      6.73 o 
  10   8   1        2.37        2.08      6.83 o 
  11   8   1       30.96       35.33      6.54 o 
  12   8   1      108.41      103.41     10.91 o 
  13   8   1       58.77       74.81      8.40 o 
  14   8   1       39.43       46.82      9.64 o 
  15   8   1      140.20      140.62     13.31 o 
  16   8   1        8.40        9.22     10.38 o 
  17   8   1       16.88        5.01     12.22 o 
 -16   9   1        1.20       23.84     10.79 o 
 -15   9   1       10.38        6.57     11.67 o 
 -14   9   1       18.95        6.41     24.90 o 
 -13   9   1      600.23      607.06     25.31 o 
 -12   9   1      425.40      403.84     17.58 o 
 -11   9   1      250.00      229.01     16.46 o 
 -10   9   1        9.17       18.27      6.87 o 
  -9   9   1       33.49       35.07      8.83 o 
  -8   9   1      257.47      260.12     11.95 o 
  -7   9   1        2.00        1.03      5.61 o 
  -6   9   1      345.69      361.77     16.34 o 
  -5   9   1      726.33      671.95     20.62 o 
  -4   9   1      420.99      468.55     15.83 o 
  -3   9   1      147.54      151.32     12.42 o 
  -2   9   1     2848.69     2991.47     48.72 o 
  -1   9   1     1410.89     1353.09     27.48 o 
   0   9   1      893.70      920.73     25.22 o 
   1   9   1      231.16      273.56     13.21 o 
   2   9   1      779.86      787.46     31.30 o 
   3   9   1     1575.93     1599.77     34.86 o 
   4   9   1       88.79      100.50      9.33 o 
   5   9   1       37.05       49.12      8.49 o 
   6   9   1       13.32       10.12      7.00 o 
   7   9   1      200.25      188.70     10.61 o 
   8   9   1       40.64       36.36      6.49 o 
   9   9   1        0.21        0.00      8.43 o 
  10   9   1       91.89      103.23     13.63 o 
  11   9   1      767.32      755.06     28.69 o 
  12   9   1       87.72       82.49     10.45 o 
  13   9   1        2.28       15.76     17.25 o 
  14   9   1      331.20      311.87     19.35 o 
  15   9   1       46.28       35.48     12.51 o 
  16   9   1       13.97        0.97     17.09 o 
 -15  10   1        0.09        5.62     12.93 o 
 -14  10   1        4.13       18.00     16.56 o 
 -13  10   1        5.90        4.26     10.84 o 
 -12  10   1        4.95        0.00      8.68 o 
 -11  10   1      104.04       75.45     12.19 o 
 -10  10   1        0.13        8.66      8.28 o 
  -9  10   1       70.66       81.83      9.43 o 
  -8  10   1      102.60      115.73     11.75 o 
  -7  10   1       60.40       48.13     10.93 o 
  -6  10   1       37.19       12.79      8.51 o 
  -5  10   1      353.30      363.98     14.71 o 
  -4  10   1      116.21       92.94      8.90 o 
  -3  10   1      347.29      325.33     13.27 o 
  -2  10   1      228.32      245.58     11.21 o 
  -1  10   1       16.30       32.62      7.96 o 
   0  10   1      287.67      240.95     12.35 o 
   1  10   1      156.53      150.24     12.58 o 
   2  10   1        0.90        2.41      6.32 o 
   3  10   1       97.31       93.44     11.32 o 
   4  10   1      242.23      244.62     14.16 o 
   5  10   1      388.26      400.36     19.62 o 
   6  10   1        6.37       18.30      8.27 o 
   7  10   1       79.16       71.45     13.29 o 
   8  10   1      114.95      127.67     11.11 o 
   9  10   1      232.88      256.32     15.11 o 
  10  10   1       82.24       75.51     17.89 o 
  11  10   1        4.11        0.00     18.23 o 
  12  10   1      331.81      322.99     18.28 o 
  13  10   1       13.07        5.15      9.77 o 
  14  10   1        1.91        1.52     10.78 o 
 -12  11   1       21.58        7.88     14.28 o 
 -11  11   1        7.64        5.94     11.04 o 
 -10  11   1       12.20        3.11     11.37 o 
  -9  11   1       82.78       88.66     10.95 o 
  -8  11   1      186.35      208.94     15.91 o 
  -7  11   1       65.87       56.84     11.11 o 
  -6  11   1     1014.30     1045.68     31.81 o 
  -5  11   1       42.66       45.28     11.57 o 
  -4  11   1       63.93       52.26     11.28 o 
  -3  11   1       81.89       80.16      8.24 o 
  -2  11   1       73.13       53.10      9.53 o 
  -1  11   1      445.03      452.15     17.27 o 
   0  11   1       12.97       15.29      6.66 o 
   1  11   1       70.71       67.69     10.32 o 
   2  11   1      119.71      134.77     12.37 o 
   3  11   1        0.85        4.42      6.31 o 
   4  11   1      248.74      223.98     15.65 o 
   5  11   1        1.85        0.00      6.68 o 
   6  11   1        2.14        5.26      8.84 o 
   7  11   1        0.03       11.44     10.28 o 
   8  11   1        0.20        0.04     11.72 o 
   9  11   1       32.06        9.43     18.58 o 
  10  11   1      896.15      992.43     69.66 o 
  11  11   1      276.45      257.67     21.71 o 
  12  11   1        1.80       15.72     17.93 o 
  -9  12   1        9.09        6.62     14.85 o 
  -8  12   1      262.27      264.37     15.26 o 
  -7  12   1       86.08       86.31     14.88 o 
  -6  12   1      124.18      110.26     13.98 o 
  -5  12   1       16.77       18.44     11.00 o 
  -4  12   1      467.48      481.91     28.35 o 
  -3  12   1      186.80      202.80     21.71 o 
  -2  12   1        0.06        4.50      8.04 o 
  -1  12   1      136.99      173.52     13.57 o 
   0  12   1      214.83      251.38     14.60 o 
   1  12   1      138.50      125.63     12.51 o 
   2  12   1      120.73      113.93     10.42 o 
   3  12   1       17.51       17.17     11.39 o 
   4  12   1       12.12       13.85      8.92 o 
   5  12   1      351.09      365.13     25.32 o 
   6  12   1      101.93      100.73     18.38 o 
   7  12   1       33.65       47.86     11.70 o 
   8  12   1        0.03        0.00     11.61 o 
   9  12   1      160.26      159.81     28.00 o 
  -4  13   1       23.88       34.54     11.99 o 
  -3  13   1       42.76       18.70     10.10 o 
  -2  13   1        3.18       18.76     12.79 o 
  -1  13   1       42.07       31.00     23.31 o 
   0  13   1       17.50       20.84      9.71 o 
   1  13   1        0.53        0.68     11.38 o 
   2  13   1       16.40        0.00     12.62 o 
   3  13   1        2.87       16.10     11.39 o 
 -23   0   2       68.12       72.60     15.47 o 
 -22   0   2      279.25      357.63     44.68 o 
 -21   0   2      150.34      153.58     26.63 o 
 -20   0   2      722.48      799.06     57.13 o 
 -19   0   2     2353.83     2460.39     91.07 o 
 -18   0   2      735.01      766.82     30.96 o 
 -17   0   2     1137.74     1222.39     41.10 o 
 -16   0   2       63.19       54.84      8.96 o 
 -15   0   2     3964.34     4052.95     90.76 o 
 -14   0   2     1749.63     1713.34     35.21 o 
 -13   0   2      978.61     1023.21     25.41 o 
 -12   0   2      478.90      580.10     17.58 o 
 -11   0   2      329.19      402.99     13.48 o 
 -10   0   2      141.69      193.30      8.10 o 
  -9   0   2     1105.45     1112.35     22.71 o 
  -8   0   2     5105.92     5381.37    139.73 o 
  -7   0   2      847.13      915.61     20.61 o 
  -6   0   2      988.23     1024.59     25.36 o 
  -4   0   2      498.29      409.66      8.75 o 
  -3   0   2     5793.47     5264.92    131.89 o 
   3   0   2     3448.80     3199.12     60.08 o 
   4   0   2    18645.37    17653.45    292.72 o 
   5   0   2     1125.27     1107.14     20.04 o 
   6   0   2        7.40        0.37      2.70 o 
   7   0   2       20.70       19.72      3.19 o 
   8   0   2     3601.32     3917.20     66.90 o 
   9   0   2      127.53      101.05      7.70 o 
  10   0   2     2984.13     3192.46     42.74 o 
  11   0   2     3044.76     3399.06     47.09 o 
  12   0   2      159.63      203.00      9.39 o 
  13   0   2        0.76        3.42      3.73 o 
  14   0   2       62.25       67.52      5.81 o 
  15   0   2        0.05        0.00      4.93 o 
  16   0   2       34.90       52.01     10.80 o 
  17   0   2        3.71        0.00      6.94 o 
  18   0   2      643.57      580.93     28.97 o 
  19   0   2      421.50      349.06     21.29 o 
  20   0   2        3.93        0.36     10.86 o 
  21   0   2     1741.53     1870.22    146.72 o 
 -23   1   2      191.21      166.58     21.22 o 
 -22   1   2        4.53        3.11      8.15 o 
 -21   1   2       65.37       56.59     12.36 o 
 -20   1   2      575.77      577.39     33.12 o 
 -19   1   2       93.78       84.52      9.61 o 
 -18   1   2        0.01        0.00      4.89 o 
 -17   1   2      150.72      163.26      8.16 o 
 -16   1   2       47.85       41.61      3.13 o 
 -15   1   2       22.42       24.33      2.93 o 
 -14   1   2       73.12       70.11      5.29 o 
 -13   1   2        2.77        8.94      3.58 o 
 -12   1   2        0.03        0.00      3.28 o 
 -11   1   2        0.02        6.18      2.96 o 
 -10   1   2      187.19      204.48     11.30 o 
  -9   1   2     1451.15     1475.19     22.57 o 
  -8   1   2      669.29      601.22     11.99 o 
  -7   1   2      941.73      890.98     15.02 o 
  -6   1   2      269.32      276.47      5.10 o 
  -5   1   2      128.84      111.82      3.72 o 
  -4   1   2     2636.99     2322.05     37.65 o 
  -3   1   2    22623.51    21479.21    880.22 o 
  -2   1   2      694.96      610.34     13.51 o 
  -1   1   2     2046.47     1708.36    130.39 o 
   0   1   2     6375.11     5701.92    361.19 o 
   1   1   2     3667.98     3335.19     97.39 o 
   2   1   2     4327.80     3906.36     41.62 o 
   3   1   2     1487.00     1462.27     17.27 o 
   4   1   2      519.42      498.07      7.13 o 
   5   1   2     3490.30     3351.95     39.03 o 
   6   1   2       29.09       29.63      2.65 o 
   7   1   2      217.57      205.34      4.67 o 
   8   1   2     6532.31     7151.78     67.06 o 
   9   1   2     2284.12     2524.17     26.24 o 
  10   1   2       43.14       43.31      2.93 o 
  11   1   2     1915.80     1988.68     24.90 o 
  12   1   2       39.48       42.99      3.55 o 
  13   1   2        0.08        4.00      2.73 o 
  14   1   2      200.35      190.97      6.65 o 
  15   1   2      267.57      289.84      8.43 o 
  16   1   2      866.02      898.96     22.84 o 
  17   1   2       82.35       82.58      7.97 o 
  18   1   2      622.72      546.96     20.94 o 
  19   1   2       61.98       51.99      8.71 o 
  20   1   2        5.87        6.84     13.99 o 
  21   1   2        7.20        0.00     38.44 o 
 -23   2   2      150.17       91.33     27.71 o 
 -22   2   2      327.63      315.15     23.57 o 
 -21   2   2       97.99       99.64     14.17 o 
 -20   2   2       43.67       41.21      9.39 o 
 -19   2   2       22.79       16.85      5.65 o 
 -18   2   2     3918.36     4206.66     83.04 o 
 -17   2   2      126.16      119.23      6.01 o 
 -16   2   2     1041.52     1035.84     27.02 o 
 -15   2   2      696.50      695.37     17.29 o 
 -14   2   2     1311.88     1308.89     24.25 o 
 -13   2   2     1152.97     1126.46     21.01 o 
 -12   2   2      356.06      372.85     12.35 o 
 -11   2   2       48.84       34.10      3.84 o 
 -10   2   2       60.60       72.59      4.62 o 
  -9   2   2       11.81        6.89      3.04 o 
  -8   2   2      632.14      608.90     10.11 o 
  -7   2   2       85.49       67.76      3.59 o 
  -6   2   2     3171.94     3011.18     45.44 o 
  -5   2   2     6065.70     6192.04     85.14 o 
  -4   2   2      359.58      355.69      8.05 o 
  -2   2   2     1166.01     1115.70     14.36 o 
  -1   2   2      126.71      124.53      4.34 o 
   0   2   2      262.21      229.04      8.53 o 
   1   2   2      965.61      831.81     18.25 o 
   2   2   2     2818.93     2478.94     27.53 o 
   3   2   2       39.63       45.38      2.51 o 
   4   2   2     3628.25     3505.10     40.32 o 
   5   2   2        1.09        1.47      2.03 o 
   6   2   2       68.38       96.28      3.86 o 
   7   2   2     6361.90     6573.13     59.06 o 
   8   2   2        0.08        4.83      2.83 o 
   9   2   2     1193.91     1200.47     18.18 o 
  10   2   2       54.02       36.30      2.90 o 
  11   2   2      235.94      246.54      6.81 o 
  12   2   2      155.53      177.00      6.25 o 
  13   2   2        0.09        0.49      3.32 o 
  14   2   2      136.24      115.50      6.72 o 
  15   2   2      475.00      440.12     16.02 o 
  16   2   2      313.80      297.53     10.41 o 
  17   2   2       17.90       13.14      5.09 o 
  18   2   2      171.51      160.50      9.18 o 
  19   2   2       45.72       29.76      7.64 o 
  20   2   2       12.74        0.00     29.36 o 
  21   2   2      324.76      413.59     32.33 o 
 -22   3   2      206.07      202.08     20.96 o 
 -21   3   2      507.08      551.36     52.69 o 
 -20   3   2      284.94      287.36     13.69 o 
 -19   3   2      245.76      230.53     11.90 o 
 -18   3   2       60.08       43.69      7.31 o 
 -17   3   2     1677.97     1759.71     46.91 o 
 -16   3   2     5095.66     5299.73    113.87 o 
 -15   3   2       60.66       63.51      5.76 o 
 -14   3   2       97.46       98.28      5.89 o 
 -13   3   2     2863.16     2998.71     50.60 o 
 -12   3   2     1215.23     1191.15     21.00 o 
 -11   3   2     1644.01     1698.02     24.86 o 
 -10   3   2      152.26      161.45      6.40 o 
  -9   3   2     1678.50     1711.11     26.25 o 
  -8   3   2     4944.80     5113.20     71.36 o 
  -7   3   2     1670.50     1877.82     23.98 o 
  -6   3   2     4835.38     4675.97     66.13 o 
  -5   3   2     8439.73     8225.95     92.72 o 
  -4   3   2     8327.45     7547.58     93.90 o 
  -3   3   2    10085.81     9918.81    111.24 o 
  -2   3   2    10977.29    10198.62     99.22 o 
  -1   3   2     8139.59     7585.41     77.21 o 
   0   3   2        0.75        4.74      2.81 o 
   1   3   2       39.77       32.52      3.06 o 
   2   3   2     5399.64     5285.43     62.19 o 
   3   3   2     6577.74     6228.54     68.06 o 
   4   3   2     2448.00     2326.03     29.11 o 
   5   3   2      441.45      352.78     11.09 o 
   6   3   2       26.07       37.12      3.32 o 
   7   3   2      830.42      809.26     13.40 o 
   8   3   2     2025.47     1963.65     29.24 o 
   9   3   2        0.93        0.00      3.86 o 
  10   3   2       20.54       29.94      3.53 o 
  11   3   2     1110.11     1085.87     19.28 o 
  12   3   2     1305.04     1369.20     23.14 o 
  13   3   2       92.15       80.05      4.85 o 
  14   3   2      435.34      440.05     14.78 o 
  15   3   2     1624.76     1581.91     37.80 o 
  16   3   2        8.39        2.14      4.35 o 
  17   3   2        0.82        0.00      5.40 o 
  18   3   2      116.89      141.82     10.76 o 
  19   3   2        1.85        0.00      5.22 o 
  20   3   2       14.25       23.84     14.16 o 
  21   3   2       41.91       40.31     11.75 o 
 -22   4   2       21.15       42.89     12.41 o 
 -21   4   2        9.41       13.53     11.95 o 
 -20   4   2      148.73      165.86     20.49 o 
 -19   4   2      470.17      442.53     22.88 o 
 -18   4   2       72.48       77.49     12.13 o 
 -17   4   2       87.89       84.37      7.91 o 
 -16   4   2      490.35      499.59     15.31 o 
 -15   4   2     3431.94     3555.58     77.03 o 
 -14   4   2      777.11      754.01     18.99 o 
 -13   4   2     1233.22     1217.47     22.89 o 
 -12   4   2      628.90      649.83     17.10 o 
 -11   4   2        0.69        5.80      3.38 o 
 -10   4   2        6.03        9.94      5.07 o 
  -9   4   2       90.59      135.34      6.87 o 
  -8   4   2      630.72      645.02     13.75 o 
  -7   4   2        2.53        0.00      3.48 o 
  -6   4   2     2094.41     2230.67     28.83 o 
  -5   4   2     7726.63     7767.33     90.69 o 
  -4   4   2     1054.79     1067.87     15.37 o 
  -3   4   2       79.72       77.53      4.48 o 
  -2   4   2     4172.38     4004.21     41.38 o 
  -1   4   2      609.07      636.62     11.75 o 
   0   4   2     3970.44     3827.87     41.92 o 
   1   4   2     2041.96     2042.44     26.48 o 
   2   4   2       38.69       47.59      4.21 o 
   3   4   2      176.53      212.30      7.36 o 
   4   4   2     2151.45     2132.15     24.90 o 
   5   4   2     2123.58     2179.22     29.93 o 
   6   4   2      147.73      152.86      6.33 o 
   7   4   2     1575.39     1787.70     23.52 o 
   8   4   2     1535.77     1559.01     27.70 o 
   9   4   2      320.43      327.12      9.11 o 
  10   4   2        0.00        0.00      5.63 o 
  11   4   2      134.25      130.14      7.26 o 
  12   4   2      790.49      763.27     16.91 o 
  13   4   2      185.71      194.81      8.55 o 
  14   4   2       89.05       86.90      6.66 o 
  15   4   2      389.42      425.89     16.91 o 
  16   4   2       23.74       15.61      6.50 o 
  17   4   2      218.85      210.80     12.63 o 
  18   4   2      272.29      244.61     16.64 o 
  19   4   2       83.84       57.49     10.07 o 
  20   4   2       27.11       16.58     10.01 o 
 -21   5   2       91.96      108.63     16.40 o 
 -20   5   2       21.25       43.48     10.38 o 
 -19   5   2        6.50        1.62      7.79 o 
 -18   5   2      158.14      133.09     13.29 o 
 -17   5   2     1673.47     1603.21     54.87 o 
 -16   5   2      105.51      115.33      9.40 o 
 -15   5   2      640.36      620.87     16.40 o 
 -14   5   2       88.11       55.60      7.56 o 
 -13   5   2       43.32       34.61      5.18 o 
 -12   5   2      890.99      840.32     19.02 o 
 -11   5   2     1766.76     1719.06     34.04 o 
 -10   5   2      251.64      285.00     10.67 o 
  -9   5   2     1065.87     1138.44     19.17 o 
  -8   5   2     4460.20     4614.83     60.34 o 
  -7   5   2     2293.09     2401.32     31.52 o 
  -6   5   2      113.21      104.43      7.18 o 
  -5   5   2     2094.84     2013.63     26.54 o 
  -4   5   2    12367.04    12837.63    106.03 o 
  -3   5   2     6798.46     6767.13     77.14 o 
  -2   5   2       67.90       69.70      6.82 o 
  -1   5   2     3062.87     2884.92     35.16 o 
   0   5   2     1862.89     1793.59     21.98 o 
   1   5   2      596.09      576.15     14.74 o 
   2   5   2      590.92      533.72     13.13 o 
   3   5   2      727.95      713.31     12.40 o 
   4   5   2      275.34      242.78      7.01 o 
   5   5   2      334.95      345.24     18.73 o 
   6   5   2      101.00      154.16      6.37 o 
   7   5   2      318.12      320.15     10.74 o 
   8   5   2      340.08      336.08      9.74 o 
   9   5   2      448.33      491.64     12.00 o 
  10   5   2       76.18       78.88      6.62 o 
  11   5   2     1722.77     1732.82     32.99 o 
  12   5   2     2046.08     2099.06     41.89 o 
  13   5   2      186.01      202.27      8.21 o 
  14   5   2      189.02      193.66      8.37 o 
  15   5   2       87.05       98.17      6.61 o 
  16   5   2      155.25      136.75     13.80 o 
  17   5   2      613.27      625.09     26.09 o 
  18   5   2       38.24       50.12     14.81 o 
  19   5   2      205.57      182.18     22.55 o 
 -20   6   2      191.62      162.72     19.82 o 
 -19   6   2        2.79        0.00     10.26 o 
 -18   6   2      114.69      120.34     18.12 o 
 -17   6   2        6.29        0.00      9.12 o 
 -16   6   2       57.69       50.69      5.76 o 
 -15   6   2      127.06      131.58      9.39 o 
 -14   6   2      207.83      212.90     12.97 o 
 -13   6   2        0.17        6.90      4.71 o 
 -12   6   2      334.63      311.52     12.49 o 
 -11   6   2       42.62       44.19      5.65 o 
 -10   6   2     1610.44     1634.52     34.52 o 
  -9   6   2       57.21       41.09      6.31 o 
  -8   6   2      146.57      142.16      7.31 o 
  -7   6   2       27.22       13.88      4.49 o 
  -6   6   2      359.47      400.80     12.00 o 
  -5   6   2      182.50      189.76      7.29 o 
  -4   6   2      567.11      570.64     17.96 o 
  -3   6   2      543.56      518.07     12.80 o 
  -2   6   2     1325.39     1383.08     19.50 o 
  -1   6   2        0.60        0.00      4.19 o 
   0   6   2      281.87      314.63     10.35 o 
   1   6   2      374.00      342.79      9.69 o 
   2   6   2       41.71       47.86      5.96 o 
   3   6   2       56.18       41.54      6.50 o 
   4   6   2        8.03       12.01      4.96 o 
   5   6   2        1.69        6.85      5.73 o 
   6   6   2      468.09      514.52     11.42 o 
   7   6   2      133.28      116.69      7.06 o 
   8   6   2      639.46      655.99     17.80 o 
   9   6   2        9.18        0.00      6.10 o 
  10   6   2      737.16      717.12     18.23 o 
  11   6   2      425.55      425.38     14.51 o 
  12   6   2       17.33       17.92      5.58 o 
  13   6   2      193.01      164.56      8.88 o 
  14   6   2       12.70       16.73      5.35 o 
  15   6   2       69.77       75.33      7.46 o 
  16   6   2      118.92      118.56      9.49 o 
  17   6   2      162.13      129.43     15.90 o 
  18   6   2      113.05      124.90     17.02 o 
  19   6   2      217.30      254.49     25.81 o 
 -19   7   2       26.97       23.71     24.78 o 
 -18   7   2        7.42        0.00     11.64 o 
 -17   7   2        6.53        2.43      9.06 o 
 -16   7   2      733.76      788.76     44.85 o 
 -15   7   2      173.24      150.19     11.81 o 
 -14   7   2       58.12       32.05      7.51 o 
 -13   7   2      489.65      519.44     16.45 o 
 -12   7   2      296.59      254.90     12.30 o 
 -11   7   2        4.43        0.00      5.64 o 
 -10   7   2       61.22       57.21      7.16 o 
  -9   7   2        5.66        2.80      5.08 o 
  -8   7   2      132.99      158.06      9.50 o 
  -7   7   2      262.55      260.08      9.31 o 
  -6   7   2       26.29       25.25      7.09 o 
  -5   7   2      149.42      153.16      8.72 o 
  -4   7   2        2.28        3.14      5.65 o 
  -3   7   2      370.58      342.06     10.91 o 
  -2   7   2     1671.62     1658.05     32.75 o 
  -1   7   2       87.91       65.06      5.80 o 
   0   7   2      652.96      627.24     20.19 o 
   1   7   2      210.84      221.63      9.08 o 
   2   7   2      170.92      174.29      8.57 o 
   3   7   2        2.36        3.29      5.46 o 
   4   7   2        0.39       13.44      5.79 o 
   5   7   2      258.29      250.54     13.26 o 
   6   7   2      537.73      567.95     14.63 o 
   7   7   2      821.09      829.29     23.83 o 
   8   7   2      129.54      147.82      8.30 o 
   9   7   2     3755.69     3822.97     80.49 o 
  10   7   2      238.42      268.99     12.05 o 
  11   7   2      425.90      415.86     15.43 o 
  12   7   2       48.14       48.24      6.20 o 
  13   7   2      122.88      126.97     10.05 o 
  14   7   2        0.14       11.74      8.01 o 
  15   7   2       18.59       18.58      7.53 o 
  16   7   2       10.05        4.97     14.84 o 
  17   7   2      567.21      585.05     33.09 o 
  18   7   2       45.92       50.32     12.83 o 
 -18   8   2      216.67      278.78     20.42 o 
 -17   8   2        9.86        8.92     19.77 o 
 -16   8   2       43.47       17.14     12.30 o 
 -15   8   2      919.99     1025.28     37.85 o 
 -14   8   2      517.29      501.38     27.72 o 
 -13   8   2      116.92      122.73     10.76 o 
 -12   8   2      299.60      303.17     14.96 o 
 -11   8   2       17.46       27.63      5.72 o 
 -10   8   2      265.99      242.33     13.62 o 
  -9   8   2      289.87      290.04     11.96 o 
  -8   8   2      122.36      137.06      7.88 o 
  -7   8   2        0.43        2.26      6.03 o 
  -6   8   2     1015.60     1007.12     22.65 o 
  -5   8   2       60.93       62.16      8.20 o 
  -4   8   2      319.74      328.05     12.43 o 
  -3   8   2     1612.40     1676.05     29.79 o 
  -2   8   2     2157.12     2148.33     34.29 o 
  -1   8   2        5.95       16.54      5.06 o 
   0   8   2      485.58      504.77     16.76 o 
   1   8   2      294.77      296.46      9.80 o 
   2   8   2      269.63      268.90     10.33 o 
   3   8   2       11.66        3.34      5.68 o 
   4   8   2      588.50      570.74     18.93 o 
   5   8   2      308.07      301.51     14.19 o 
   6   8   2      792.75      813.01     27.23 o 
   7   8   2     3074.77     3032.39     67.58 o 
   8   8   2       11.35        0.00      7.65 o 
   9   8   2     1009.44     1092.16     29.61 o 
  10   8   2      611.47      669.94     21.41 o 
  11   8   2        0.27        0.00      9.64 o 
  12   8   2       18.04       11.86     12.54 o 
  13   8   2      132.46      136.11     14.52 o 
  14   8   2       12.81        8.57     13.58 o 
  15   8   2       38.74       39.10      8.74 o 
  16   8   2       88.35       71.54     12.55 o 
  17   8   2       81.16       89.57     14.93 o 
 -17   9   2      443.69      540.31     42.79 o 
 -16   9   2      188.46      193.44     18.03 o 
 -15   9   2        8.19        0.00     10.25 o 
 -14   9   2      320.30      293.46     16.68 o 
 -13   9   2      183.25      115.59     14.15 o 
 -12   9   2      194.85      191.63     17.77 o 
 -11   9   2       71.59       75.69     11.18 o 
 -10   9   2       22.95       32.76      7.41 o 
  -9   9   2      161.77      173.55     10.44 o 
  -8   9   2     1328.72     1329.57     35.71 o 
  -7   9   2       69.98       60.46      8.71 o 
  -6   9   2      320.88      320.55     19.45 o 
  -5   9   2      477.26      507.56     17.96 o 
  -4   9   2     2879.20     2896.45     56.28 o 
  -3   9   2      193.48      194.05     11.81 o 
  -2   9   2        3.88        0.00      6.04 o 
  -1   9   2       20.46       22.57      7.69 o 
   0   9   2      125.33      103.77      9.53 o 
   1   9   2       66.28       60.61      8.05 o 
   2   9   2       94.94       84.21     10.53 o 
   3   9   2      190.88      183.94     19.04 o 
   4   9   2      106.72       97.29      8.55 o 
   5   9   2      261.86      251.05     12.79 o 
   6   9   2     1580.53     1680.20     41.54 o 
   7   9   2     1376.14     1404.12     36.68 o 
   8   9   2      109.10       89.00      9.17 o 
   9   9   2        3.89        0.00      8.53 o 
  10   9   2       36.61       38.00      8.84 o 
  11   9   2       46.64       56.34     17.89 o 
  12   9   2        8.49       17.56     11.13 o 
  13   9   2       60.26       61.42     16.96 o 
  14   9   2      106.72       77.94     18.65 o 
  15   9   2       95.28       68.15     19.86 o 
 -15  10   2        1.14       12.25     10.34 o 
 -14  10   2      798.91     1027.31     56.39 o 
 -13  10   2        3.87        0.42     10.01 o 
 -12  10   2        5.05        3.40      9.78 o 
 -11  10   2       61.52       45.42     12.32 o 
 -10  10   2       29.99       27.50      7.95 o 
  -9  10   2      102.28       86.97      8.65 o 
  -8  10   2        1.23        6.10      9.09 o 
  -7  10   2     2026.59     1984.83     55.57 o 
  -6  10   2       35.08       34.12      7.69 o 
  -5  10   2       41.37       25.07      7.64 o 
  -4  10   2      254.16      217.48     11.71 o 
  -3  10   2      735.68      765.21     19.77 o 
  -2  10   2      616.99      637.15     17.80 o 
  -1  10   2      283.14      313.54     14.63 o 
   0  10   2       26.12       26.11      8.28 o 
   1  10   2      116.42      139.01     14.37 o 
   2  10   2      133.29      152.42      9.60 o 
   3  10   2      140.34      139.14     10.63 o 
   4  10   2      460.35      488.81     17.09 o 
   5  10   2      134.37      134.36     12.39 o 
   6  10   2      203.62      215.43     16.89 o 
   7  10   2        0.16        0.00     11.03 o 
   8  10   2       99.02      104.79     10.84 o 
   9  10   2        1.46       14.92     10.96 o 
  10  10   2      564.49      592.20     25.31 o 
  11  10   2       15.94       22.94     10.45 o 
  12  10   2       61.72       57.31     11.36 o 
  13  10   2      275.74      294.63     22.82 o 
 -13  11   2      652.00      640.84     35.15 o 
 -12  11   2      548.23      564.13     32.23 o 
 -11  11   2      114.03       89.48     14.02 o 
 -10  11   2      183.58      189.03     15.24 o 
  -9  11   2      135.87      129.03     14.95 o 
  -8  11   2      470.27      491.11     21.47 o 
  -7  11   2       64.91       49.40      8.69 o 
  -6  11   2        0.01        0.00      9.01 o 
  -5  11   2      483.81      450.51     19.84 o 
  -4  11   2       47.40        0.00     14.31 o 
  -3  11   2      129.36      134.70      8.61 o 
  -2  11   2       42.69       41.54      7.09 o 
  -1  11   2      517.27      552.86     18.40 o 
   0  11   2       26.72       15.35      9.65 o 
   1  11   2       28.46       20.16      7.09 o 
   2  11   2        0.28       11.84      7.17 o 
   3  11   2        7.26       16.50      7.93 o 
   4  11   2      104.32      118.82     14.37 o 
   5  11   2       62.73       55.88     12.00 o 
   6  11   2      135.72      125.27     11.39 o 
   7  11   2      217.65      203.69     20.03 o 
   8  11   2      905.17      985.44     39.70 o 
   9  11   2       16.81        0.59     12.46 o 
  10  11   2      171.22      170.38     22.74 o 
  11  11   2      178.33      188.01     19.44 o 
  -9  12   2       67.30       55.25     20.84 o 
  -8  12   2       41.27       49.81     10.15 o 
  -7  12   2        9.02       16.28      9.10 o 
  -6  12   2       19.53       14.60      9.35 o 
  -5  12   2        6.94        0.00     11.59 o 
  -4  12   2        1.25        1.36      8.14 o 
  -3  12   2      172.14      162.57     14.06 o 
  -2  12   2       40.45       54.23     12.96 o 
  -1  12   2       60.74       36.32     11.58 o 
   0  12   2      147.75      168.31     12.16 o 
   1  12   2       67.05       53.13     12.23 o 
   2  12   2        0.70       13.01      8.19 o 
   3  12   2       52.76       80.91     13.80 o 
   4  12   2      107.85      105.05      9.77 o 
   5  12   2       46.02       56.89     13.33 o 
   6  12   2      141.52      145.14     12.53 o 
   7  12   2      426.63      403.51     22.10 o 
   8  12   2       66.24       54.88     13.81 o 
  -4  13   2      356.10      343.52     23.92 o 
  -3  13   2        2.17        0.00     22.34 o 
  -2  13   2       26.14       43.11     12.59 o 
  -1  13   2       79.73       79.78     11.81 o 
   0  13   2        1.86        3.55     13.73 o 
   1  13   2       97.87       84.61     23.15 o 
   2  13   2       26.99       34.62     12.95 o 
 -23   1   3      181.65      190.42     30.85 o 
 -22   1   3        9.48        8.54     14.51 o 
 -21   1   3       89.38      117.36     12.81 o 
 -20   1   3      897.94      875.48     45.72 o 
 -19   1   3      716.21      754.32     22.27 o 
 -18   1   3      596.26      602.00     18.35 o 
 -17   1   3        9.80       12.62      6.81 o 
 -16   1   3      463.14      477.17     10.96 o 
 -15   1   3     1090.96     1073.73     23.64 o 
 -14   1   3       41.92       34.58      4.93 o 
 -13   1   3     2296.71     2388.84     37.34 o 
 -12   1   3       28.03       37.87      4.11 o 
 -11   1   3      202.04      270.98      8.67 o 
 -10   1   3     1060.87     1124.08     16.39 o 
  -9   1   3      406.75      398.34      8.79 o 
  -8   1   3     4911.78     4843.74     66.98 o 
  -7   1   3      107.68      153.86      4.95 o 
  -6   1   3     2569.64     2540.63     34.94 o 
  -5   1   3        8.88        9.29      1.85 o 
  -4   1   3     5109.71     4713.36     73.34 o 
  -3   1   3     8548.18     7545.48    117.63 o 
  -2   1   3     3962.12     3571.74     50.00 o 
  -1   1   3     1597.09     1535.92     28.64 o 
   0   1   3     3973.50     3515.12     35.96 o 
   1   1   3      359.14      378.52      5.36 o 
   2   1   3     1335.71     1258.63     14.87 o 
   3   1   3      516.42      407.93      6.28 o 
   4   1   3     2915.28     2683.72     29.59 o 
   5   1   3      684.12      618.69      9.44 o 
   6   1   3    11179.66    12094.59    125.54 o 
   7   1   3      303.61      322.40      5.87 o 
   8   1   3     1095.85     1100.02     12.53 o 
   9   1   3        0.84        0.00      1.99 o 
  10   1   3     1791.17     2042.75     24.76 o 
  11   1   3      971.78     1002.77     16.56 o 
  12   1   3       68.43       73.78      4.17 o 
  13   1   3      198.40      189.55      6.73 o 
  14   1   3       11.96       11.40      4.45 o 
  15   1   3       31.26       53.13      4.48 o 
  16   1   3      172.50      163.48      7.71 o 
  17   1   3       52.40       42.56      6.52 o 
  18   1   3      123.44      105.92      8.47 o 
  19   1   3      147.28      142.32     13.86 o 
  20   1   3      839.34      876.93     53.36 o 
  21   1   3       44.73       37.67     11.01 o 
 -23   2   3        0.97        0.00      8.97 o 
 -22   2   3      480.93      517.69     42.77 o 
 -21   2   3      403.86      410.09     33.25 o 
 -20   2   3      127.65       99.72     16.39 o 
 -19   2   3      136.92      130.91      7.07 o 
 -18   2   3     3166.08     3412.13     74.76 o 
 -17   2   3      547.12      538.06     15.44 o 
 -16   2   3        9.68       13.25      5.47 o 
 -15   2   3      263.18      256.98     10.27 o 
 -14   2   3       47.59       54.45      4.59 o 
 -13   2   3      870.92      891.58     20.68 o 
 -12   2   3     1051.47     1115.07     19.08 o 
 -11   2   3      164.36      171.47      7.01 o 
 -10   2   3     1639.72     1643.01     22.35 o 
  -9   2   3     2862.48     2809.27     34.84 o 
  -8   2   3     5075.63     5245.03     64.67 o 
  -7   2   3     4146.69     4138.89     53.79 o 
  -6   2   3      320.04      233.40      5.27 o 
  -5   2   3     5132.36     4831.82     63.74 o 
  -4   2   3      254.58      252.71      5.17 o 
  -3   2   3     2550.19     2425.09     30.50 o 
  -1   2   3     4640.01     4232.09     73.52 o 
   0   2   3       88.20       99.36      7.29 o 
   1   2   3     3598.24     3379.64     36.82 o 
   2   2   3     2703.95     2723.99     28.21 o 
   3   2   3      560.38      476.48      7.49 o 
   4   2   3       41.94       37.38      2.57 o 
   5   2   3     1019.28     1039.77     14.50 o 
   6   2   3     1755.68     1878.96     25.02 o 
   7   2   3     1624.24     1748.17     18.71 o 
   9   2   3     1066.62     1075.43     16.36 o 
  10   2   3       72.10       67.87      3.86 o 
  11   2   3      322.02      338.25      7.92 o 
  12   2   3       44.20       36.83      3.73 o 
  13   2   3       45.32       34.24      4.13 o 
  14   2   3      225.97      225.26      9.48 o 
  15   2   3      105.74       98.15      8.33 o 
  16   2   3      754.97      714.25     20.50 o 
  17   2   3       25.25       24.74      5.61 o 
  18   2   3      499.42      461.87     20.16 o 
  19   2   3       54.04       63.08      9.35 o 
  20   2   3      136.42      137.39     18.06 o 
 -22   3   3      183.26      183.97     25.95 o 
 -21   3   3      115.46      103.15     15.14 o 
 -20   3   3      122.92      115.82     10.64 o 
 -19   3   3       12.16       22.46      7.16 o 
 -18   3   3        4.47        3.19      6.42 o 
 -17   3   3       20.40       17.69      5.21 o 
 -16   3   3       94.33      107.00      8.68 o 
 -15   3   3      433.50      406.09     13.99 o 
 -14   3   3      110.19      107.94      6.21 o 
 -13   3   3      282.07      335.17     15.02 o 
 -12   3   3      589.83      600.78     15.16 o 
 -11   3   3       14.83       19.78      2.90 o 
 -10   3   3       67.03       61.65      4.35 o 
  -9   3   3       12.58       20.54      3.57 o 
  -8   3   3     1196.33     1200.35     21.05 o 
  -7   3   3     3523.12     3742.20     46.46 o 
  -6   3   3    16146.87    16512.73    222.67 o 
  -5   3   3     1064.64     1060.75     19.22 o 
  -4   3   3      310.95      307.33      6.98 o 
  -3   3   3      226.96      167.14      4.58 o 
  -2   3   3      904.69      902.49     11.53 o 
  -1   3   3      447.16      399.65      6.35 o 
   0   3   3      140.27      120.74      4.26 o 
   1   3   3      252.86      238.29     10.09 o 
   2   3   3     3645.95     3491.85     38.25 o 
   3   3   3     3484.53     3756.84     36.94 o 
   4   3   3      124.04      136.17      5.00 o 
   5   3   3      966.63     1140.59     16.01 o 
   6   3   3      190.96      244.93     10.23 o 
   7   3   3      119.34      133.65      4.78 o 
   8   3   3     1316.76     1308.88     19.46 o 
   9   3   3        0.59        0.00      2.50 o 
  10   3   3       62.50       57.08      4.78 o 
  11   3   3       32.57       32.42      3.98 o 
  12   3   3       62.87       54.42      4.01 o 
  13   3   3       91.62       93.17      5.69 o 
  14   3   3      738.31      753.67     19.49 o 
  15   3   3      647.26      600.35     15.98 o 
  16   3   3       11.70       21.78      5.76 o 
  17   3   3       64.54       61.81      8.08 o 
  18   3   3       16.09        7.32      5.86 o 
  19   3   3      114.41      117.82     10.02 o 
  20   3   3      102.51      132.42     17.29 o 
 -22   4   3      301.81      236.58     21.30 o 
 -21   4   3      523.81      515.34     35.57 o 
 -20   4   3        1.20        7.71      8.49 o 
 -19   4   3       79.73       55.46      9.66 o 
 -18   4   3      661.32      690.32     23.38 o 
 -17   4   3      800.84      805.98     23.56 o 
 -16   4   3      180.77      187.34     10.22 o 
 -15   4   3      762.17      777.12     19.96 o 
 -14   4   3     2654.23     2699.87     51.78 o 
 -13   4   3     1380.58     1401.60     26.01 o 
 -12   4   3       91.74       82.96      5.76 o 
 -11   4   3       33.30       26.99      3.93 o 
 -10   4   3      854.82      868.72     18.58 o 
  -9   4   3     4427.78     4658.22     69.96 o 
  -8   4   3     2491.38     2553.43     33.98 o 
  -7   4   3       70.27       63.92      4.36 o 
  -6   4   3    12607.74    12596.65    139.10 o 
  -5   4   3     2163.51     2252.64     31.20 o 
  -4   4   3     2880.52     3141.93     32.42 o 
  -3   4   3     6320.78     6229.44     62.54 o 
  -2   4   3     2318.01     2179.46     24.91 o 
  -1   4   3     3112.66     2866.38     37.26 o 
   0   4   3     1817.35     1797.02     24.83 o 
   1   4   3      203.99      178.37      7.42 o 
   2   4   3     2183.61     2280.24     24.74 o 
   3   4   3      172.74      234.78      8.28 o 
   4   4   3      741.84      720.54     15.45 o 
   5   4   3     1844.52     2136.92     34.08 o 
   6   4   3      343.73      321.99      7.44 o 
   7   4   3      191.71      215.91      9.16 o 
   8   4   3      110.64      121.11      5.60 o 
   9   4   3      335.84      332.61     10.55 o 
  10   4   3     3306.64     3308.56     44.12 o 
  11   4   3      542.70      524.52     14.47 o 
  12   4   3      358.15      369.95     12.61 o 
  13   4   3       45.36       45.21      4.74 o 
  14   4   3     1795.05     1849.67     39.00 o 
  15   4   3      463.64      448.78     13.74 o 
  16   4   3        8.07       19.17      5.73 o 
  17   4   3      162.94      160.13     16.01 o 
  18   4   3      180.17      171.88     13.45 o 
  19   4   3       23.05        8.52      9.09 o 
  20   4   3       32.97       28.48     10.99 o 
 -21   5   3        6.43       18.27     11.43 o 
 -20   5   3       16.98       19.24      8.74 o 
 -19   5   3        3.13        3.11      8.35 o 
 -18   5   3       62.25       71.87      9.02 o 
 -17   5   3        9.69        3.08      7.60 o 
 -16   5   3      303.22      303.43     15.75 o 
 -15   5   3      112.77      113.43      7.88 o 
 -14   5   3      198.23      179.53      8.71 o 
 -13   5   3        0.77        0.00      4.73 o 
 -12   5   3      369.30      335.51     17.17 o 
 -11   5   3      515.44      537.48     12.51 o 
 -10   5   3      452.05      455.78     12.29 o 
  -9   5   3      653.46      667.42     13.76 o 
  -8   5   3      105.20       95.64      5.73 o 
  -7   5   3     1005.15      980.56     22.21 o 
  -6   5   3     3179.71     3321.86     40.17 o 
  -5   5   3      685.10      811.93     13.91 o 
  -4   5   3     1036.23     1163.79     17.43 o 
  -3   5   3      586.89      615.94     14.32 o 
  -2   5   3      665.51      707.49     16.09 o 
  -1   5   3     1085.38     1166.00     15.25 o 
   0   5   3      154.11      160.39      6.52 o 
   1   5   3      292.10      318.15     10.91 o 
   2   5   3      471.59      533.62     10.32 o 
   3   5   3      775.10      808.25     22.25 o 
   4   5   3     2846.06     3029.12     42.45 o 
   5   5   3      158.23      142.04      6.63 o 
   6   5   3      651.50      739.75     14.66 o 
   7   5   3       41.66       44.32      4.55 o 
   8   5   3      630.22      687.80     13.72 o 
   9   5   3       26.27       41.36      4.85 o 
  10   5   3      236.29      222.92      9.32 o 
  11   5   3      103.12      110.74      6.25 o 
  12   5   3      115.81      110.88      7.39 o 
  13   5   3      217.65      198.46     11.32 o 
  14   5   3       72.29       83.44      7.19 o 
  15   5   3        7.50        6.21      4.71 o 
  16   5   3      295.95      290.59     12.02 o 
  17   5   3       50.24       50.87      7.54 o 
  18   5   3       33.90       28.15      9.11 o 
  19   5   3       42.89        5.86     30.54 o 
 -20   6   3       61.17       74.82     11.63 o 
 -19   6   3        8.81        0.00      7.89 o 
 -18   6   3      255.18      283.33     19.62 o 
 -17   6   3      462.70      432.73     22.30 o 
 -16   6   3      207.95      189.27      9.51 o 
 -15   6   3      251.77      240.44     12.40 o 
 -14   6   3      390.27      417.63     14.84 o 
 -13   6   3      437.83      439.41     14.40 o 
 -12   6   3      111.71      106.06      7.12 o 
 -11   6   3      262.61      253.57     13.29 o 
 -10   6   3      563.17      594.03     18.79 o 
  -9   6   3       18.36       14.08      6.84 o 
  -8   6   3      161.21      140.78      8.42 o 
  -7   6   3     1172.85     1129.95     18.47 o 
  -6   6   3     2538.92     2591.24     37.75 o 
  -5   6   3      558.18      553.78     12.16 o 
  -4   6   3      695.51      669.87     14.56 o 
  -3   6   3     1184.53     1175.44     18.46 o 
  -2   6   3       72.95       93.19      6.27 o 
  -1   6   3      509.56      524.31     10.44 o 
   0   6   3      133.44      133.34      6.15 o 
   1   6   3        0.10        0.00      4.02 o 
   2   6   3      171.38      186.14     12.58 o 
   3   6   3      485.62      501.31     15.98 o 
   4   6   3       28.86       31.38      4.45 o 
   5   6   3      157.15      156.83      9.69 o 
   6   6   3     2063.30     2199.30     35.87 o 
   7   6   3        0.07        0.93      4.20 o 
   8   6   3       67.48       59.00      5.19 o 
   9   6   3       94.69      115.66      6.90 o 
  10   6   3     1311.06     1383.89     30.73 o 
  11   6   3       56.57       42.50      6.68 o 
  12   6   3      105.72      113.99      7.92 o 
  13   6   3      580.65      609.52     17.45 o 
  14   6   3       61.94       54.33     10.47 o 
  15   6   3      179.41      150.58     10.82 o 
  16   6   3      320.82      315.99     17.77 o 
  17   6   3       82.72       78.61      9.53 o 
  18   6   3        5.26        4.56      9.70 o 
 -19   7   3      101.85      120.60     15.46 o 
 -18   7   3      109.81       77.47      9.94 o 
 -17   7   3      146.71      116.71     13.89 o 
 -16   7   3      421.65      423.49     22.99 o 
 -15   7   3       70.76       66.84      7.31 o 
 -14   7   3      351.28      336.26     18.92 o 
 -13   7   3       76.19       84.13      8.65 o 
 -12   7   3      109.18       98.76      8.48 o 
 -11   7   3      175.89      185.01     10.34 o 
 -10   7   3      277.27      308.50     12.37 o 
  -9   7   3      478.11      511.34     20.20 o 
  -8   7   3      554.98      560.33     15.83 o 
  -7   7   3      225.63      233.22     10.15 o 
  -6   7   3     1436.80     1445.82     26.07 o 
  -5   7   3       27.50       24.99      7.35 o 
  -4   7   3      336.67      338.50     14.69 o 
  -3   7   3      951.21      900.05     21.23 o 
  -2   7   3       10.56        6.93      4.67 o 
  -1   7   3       86.42       81.51      7.66 o 
   0   7   3      746.97      771.55     15.01 o 
   1   7   3      899.90      904.56     19.51 o 
   2   7   3      597.18      586.60     15.82 o 
   3   7   3       87.81       76.71      7.66 o 
   4   7   3      102.58      105.05      8.23 o 
   5   7   3      908.66      877.35     18.19 o 
   6   7   3      377.04      345.03     12.11 o 
   7   7   3      259.37      241.27     10.95 o 
   8   7   3      522.09      549.03     16.76 o 
   9   7   3      744.79      715.66     18.93 o 
  10   7   3      520.94      564.15     21.83 o 
  11   7   3     1439.69     1494.24     37.51 o 
  12   7   3        5.06        5.53      6.04 o 
  13   7   3       58.68       53.05      6.78 o 
  14   7   3      489.23      527.92     20.27 o 
  15   7   3       57.30       59.29      7.13 o 
  16   7   3      281.91      307.12     17.03 o 
  17   7   3       10.16       16.88     13.29 o 
 -18   8   3       62.71       82.88     14.00 o 
 -17   8   3      121.04      114.42     23.76 o 
 -16   8   3        2.22        9.00      7.95 o 
 -15   8   3       48.78       54.43     14.44 o 
 -14   8   3      189.51      192.00     18.75 o 
 -13   8   3      110.44      120.12     14.44 o 
 -12   8   3        3.47        0.00      6.58 o 
 -11   8   3       33.56       34.02      7.98 o 
 -10   8   3      624.94      637.18     18.06 o 
  -9   8   3      363.41      344.73     20.46 o 
  -8   8   3      920.19     1019.73     25.57 o 
  -7   8   3        0.15        0.00      5.55 o 
  -6   8   3      581.60      588.78     26.40 o 
  -5   8   3      585.39      619.07     19.41 o 
  -4   8   3      318.04      336.74     15.83 o 
  -3   8   3       40.08       47.89      7.03 o 
  -2   8   3        1.29        0.00      5.62 o 
  -1   8   3       34.35       35.27      6.04 o 
   0   8   3      228.12      224.53      9.81 o 
   1   8   3       88.90       83.13      7.01 o 
   2   8   3       32.39       31.68      5.88 o 
   3   8   3       28.28       34.34      8.15 o 
   4   8   3        1.19        0.00      5.20 o 
   5   8   3       56.40       63.33      7.53 o 
   6   8   3      192.18      195.04      9.41 o 
   7   8   3      668.10      716.73     22.26 o 
   8   8   3        0.70        5.75      8.18 o 
   9   8   3       67.41       79.24      8.01 o 
  10   8   3       13.00       11.08      5.19 o 
  11   8   3       43.06       41.22     10.93 o 
  12   8   3      253.59      285.18     14.66 o 
  13   8   3      116.70      146.77     12.75 o 
  14   8   3       21.37       32.33      7.09 o 
  15   8   3        2.70        0.00     11.56 o 
  16   8   3        8.76       10.57     10.56 o 
 -17   9   3       20.77        0.00     18.48 o 
 -16   9   3      796.99      857.67     36.73 o 
 -15   9   3      250.19      265.84     20.35 o 
 -14   9   3        0.85        0.25      9.47 o 
 -13   9   3       24.00       32.04      9.37 o 
 -12   9   3        6.60       13.16      8.24 o 
 -11   9   3      223.40      254.40     13.38 o 
 -10   9   3        5.37        3.49      6.81 o 
  -9   9   3      193.58      141.38      9.52 o 
  -8   9   3        6.39       10.80      6.33 o 
  -7   9   3        0.96        6.47      6.44 o 
  -6   9   3       59.90       57.03      8.33 o 
  -5   9   3       17.05       26.00      6.64 o 
  -4   9   3     1753.47     1743.96     39.23 o 
  -3   9   3        2.30       18.86      6.53 o 
  -2   9   3        6.61        4.17      9.53 o 
  -1   9   3      400.85      439.71     12.96 o 
   0   9   3      387.66      384.73     12.31 o 
   1   9   3      471.94      457.20     15.47 o 
   2   9   3      260.66      255.80     11.18 o 
   3   9   3      355.86      405.46     13.52 o 
   4   9   3      743.46      785.06     21.54 o 
   5   9   3       48.97       55.62      8.58 o 
   6   9   3     2545.86     2601.28     63.83 o 
   7   9   3      256.87      225.13     13.30 o 
   8   9   3      200.07      193.86     11.87 o 
   9   9   3       23.76        1.24     15.20 o 
  10   9   3        0.35        5.66      9.18 o 
  11   9   3       20.31       23.01      9.38 o 
  12   9   3       34.92       27.29      8.67 o 
  13   9   3       70.89      111.82     17.86 o 
  14   9   3       18.82       13.81     14.01 o 
 -15  10   3        5.76        0.00     11.15 o 
 -14  10   3      232.13      290.62     28.40 o 
 -13  10   3      185.09      162.66     18.01 o 
 -12  10   3        0.40        0.00     12.28 o 
 -11  10   3       14.33       16.90      8.19 o 
 -10  10   3        2.55        0.00      8.80 o 
  -9  10   3      206.67      238.26     16.25 o 
  -8  10   3      211.25      188.81     12.58 o 
  -7  10   3      193.91      204.71     14.37 o 
  -6  10   3      104.16      120.89     10.18 o 
  -5  10   3      177.47      162.46     12.22 o 
  -4  10   3        1.87        5.19      7.23 o 
  -3  10   3       43.29       50.27      7.43 o 
  -2  10   3      219.78      241.92     10.45 o 
  -1  10   3       28.07       28.26      7.84 o 
   0  10   3       21.31       29.33      6.71 o 
   1  10   3       10.10        9.08      5.79 o 
   2  10   3        8.01        6.96      6.55 o 
   3  10   3      459.45      491.02     17.53 o 
   4  10   3       74.08       59.04      8.63 o 
   5  10   3       31.02       30.38      8.19 o 
   6  10   3      263.93      261.31     21.79 o 
   7  10   3       36.37       49.12      9.86 o 
   8  10   3      139.58      155.86     13.05 o 
   9  10   3       30.96       31.49      8.25 o 
  10  10   3       98.94       98.69     12.04 o 
  11  10   3       38.42       33.80      9.43 o 
  12  10   3      207.02      231.31     21.98 o 
  13  10   3       72.41       65.31     11.75 o 
 -13  11   3       24.20       33.32     12.84 o 
 -12  11   3       29.47       26.23     13.00 o 
 -11  11   3       10.83       26.49     11.01 o 
 -10  11   3       61.16       87.00     18.99 o 
  -9  11   3       15.24        8.31      7.94 o 
  -8  11   3        0.37        8.94     11.18 o 
  -7  11   3        4.58       11.49      7.48 o 
  -6  11   3      206.51      198.36     13.24 o 
  -5  11   3       33.60       22.17     12.45 o 
  -4  11   3      716.76      741.38     22.05 o 
  -3  11   3       44.65       54.29      7.71 o 
  -2  11   3        0.90        0.00      9.64 o 
  -1  11   3       31.27       41.12      8.66 o 
   0  11   3      182.01      185.90     15.13 o 
   1  11   3      197.44      196.20     14.88 o 
   2  11   3        0.30        9.58      7.42 o 
   3  11   3      237.62      225.21     12.92 o 
   4  11   3      781.39      750.47     23.54 o 
   5  11   3     1063.28     1084.97     35.80 o 
   6  11   3      145.66      147.59     14.23 o 
   7  11   3       80.31       60.15     13.44 o 
   8  11   3        7.23       22.62     19.59 o 
   9  11   3        2.41       12.88     12.50 o 
  10  11   3        1.46        0.00     12.65 o 
  -9  12   3      379.80      443.23     22.68 o 
  -8  12   3      182.53      144.68     44.88 o 
  -7  12   3        0.84        0.00      8.50 o 
  -6  12   3      822.71      782.79     29.07 o 
  -5  12   3       18.52       17.72      8.20 o 
  -4  12   3        5.25        9.08      9.76 o 
  -3  12   3       94.73       96.81     12.90 o 
  -2  12   3      219.76      235.52     14.36 o 
  -1  12   3       32.62       42.23      9.53 o 
   0  12   3       18.88       19.11      9.35 o 
   1  12   3      204.92      240.60     13.11 o 
   2  12   3       43.14       40.54      9.32 o 
   3  12   3      190.94      205.95     20.16 o 
   4  12   3       24.04       12.41     10.56 o 
   5  12   3        1.50        0.00     17.08 o 
   6  12   3      275.29      234.35     22.88 o 
   7  12   3       62.65       49.41     24.35 o 
  -2  13   3        8.69        0.00     12.68 o 
  -1  13   3      101.16       93.20     13.15 o 
   0  13   3       42.80       37.47     18.02 o 
 -23   0   4      102.90      103.96     24.27 o 
 -22   0   4        0.18        0.00     14.18 o 
 -21   0   4     3688.04     3976.87    306.51 o 
 -20   0   4     1361.16     1364.59     82.38 o 
 -19   0   4      186.51      150.54     22.23 o 
 -18   0   4     1166.59     1303.56     38.61 o 
 -17   0   4      832.77      806.15     36.04 o 
 -16   0   4      778.08      837.12     38.51 o 
 -15   0   4       13.35        9.39      6.65 o 
 -14   0   4     1617.44     1772.03     48.97 o 
 -13   0   4     1871.24     1910.34     58.58 o 
 -12   0   4     2366.67     2430.65     36.39 o 
 -11   0   4     4709.11     4742.42     69.84 o 
 -10   0   4     1272.67     1282.91     35.81 o 
  -9   0   4     1021.22      979.31     20.41 o 
  -8   0   4      236.52      295.05      9.70 o 
  -7   0   4     2975.81     2900.50     62.34 o 
  -6   0   4        2.99        0.49      2.05 o 
  -5   0   4     2322.26     2159.16     41.37 o 
  -4   0   4        3.59       16.64      2.48 o 
  -3   0   4      364.63      395.78     10.91 o 
  -2   0   4     5165.02     4752.26     79.56 o 
  -1   0   4      583.63      435.91      7.61 o 
   0   0   4      380.62      369.59      9.95 o 
   1   0   4      837.95      906.68     15.18 o 
   2   0   4     3216.05     3312.86     50.07 o 
   3   0   4     1076.62     1063.16     15.62 o 
   4   0   4      227.44      272.13      7.46 o 
   5   0   4       60.12       74.87      3.59 o 
   6   0   4     4123.37     4344.13     61.41 o 
   7   0   4      354.12      310.69      8.89 o 
   8   0   4      364.72      398.04     10.44 o 
   9   0   4      401.51      510.87     24.09 o 
  10   0   4     1021.94     1159.40     23.71 o 
  11   0   4       30.66       44.64      4.83 o 
  12   0   4     1692.17     1641.83     35.85 o 
  13   0   4      525.83      510.25     17.84 o 
  14   0   4       85.78      114.16     11.80 o 
  15   0   4        0.17        0.01      6.67 o 
  16   0   4       20.36       29.84     12.91 o 
  17   0   4       63.66       62.24     11.55 o 
  18   0   4       15.18       20.18     10.18 o 
  19   0   4       30.64        9.84     34.59 o 
  20   0   4       19.16       44.26     11.86 o 
 -23   1   4        9.75       19.63     27.38 o 
 -22   1   4       81.01       56.81     16.13 o 
 -21   1   4      263.89      281.70     29.21 o 
 -20   1   4       40.95       44.67      7.72 o 
 -19   1   4     1463.48     1539.59     47.13 o 
 -18   1   4       30.71       24.19      5.10 o 
 -17   1   4       10.56       13.38      4.79 o 
 -16   1   4      120.65      102.43      4.83 o 
 -15   1   4       33.15       37.61      3.36 o 
 -14   1   4       44.12       52.15      4.47 o 
 -13   1   4       10.20       10.43      3.99 o 
 -12   1   4      215.81      232.23      7.90 o 
 -11   1   4      126.74      150.45      6.04 o 
 -10   1   4       83.51      109.79      4.52 o 
  -9   1   4       69.77       64.47      3.67 o 
  -8   1   4      718.26      743.50     15.93 o 
  -7   1   4       66.62       69.08      2.72 o 
  -6   1   4       52.25       67.44      3.10 o 
  -5   1   4      621.56      579.54      9.54 o 
  -4   1   4        4.75        5.48      1.78 o 
  -3   1   4     2516.25     2594.73     39.01 o 
  -2   1   4      247.82      229.31      7.47 o 
  -1   1   4     5335.70     5069.30     60.34 o 
   0   1   4     5855.00     5362.68     78.24 o 
   1   1   4        0.48        0.60      1.23 o 
   2   1   4     4672.85     4797.00     54.01 o 
   3   1   4       31.97       38.56      1.92 o 
   4   1   4      514.04      543.22      8.18 o 
   5   1   4       31.86       45.89      2.29 o 
   6   1   4      220.78      203.23      4.73 o 
   7   1   4      179.64      186.01      5.86 o 
   8   1   4      168.40      189.41      4.93 o 
   9   1   4      265.24      298.66      6.07 o 
  10   1   4        0.86        1.31      2.66 o 
  11   1   4       33.23       31.25      3.86 o 
  12   1   4        2.07        6.77      3.10 o 
  13   1   4      129.36      117.65      5.49 o 
  14   1   4      444.94      417.98     11.99 o 
  15   1   4      121.52      118.59      6.17 o 
  16   1   4      483.28      414.34     17.06 o 
  17   1   4      276.76      242.98     12.67 o 
  18   1   4       23.07       32.31      6.46 o 
  19   1   4        2.26        0.00      7.50 o 
  20   1   4        7.22        0.00     18.77 o 
 -23   2   4       68.00       50.03     14.09 o 
 -22   2   4       83.92       56.26     15.96 o 
 -21   2   4       41.53       38.71      9.00 o 
 -20   2   4      546.84      578.14     26.49 o 
 -19   2   4       70.94       45.57      9.30 o 
 -18   2   4       61.20       53.89      8.15 o 
 -17   2   4     2270.74     2464.25     65.50 o 
 -16   2   4     1204.33     1236.39     26.74 o 
 -15   2   4       19.47       24.35      4.19 o 
 -14   2   4      177.80      164.38      7.74 o 
 -13   2   4      200.62      244.88      8.54 o 
 -12   2   4      518.29      561.02     11.43 o 
 -11   2   4       35.29       42.24      4.18 o 
 -10   2   4      154.60      178.97      6.09 o 
  -9   2   4      400.05      353.21      7.72 o 
  -8   2   4       32.27       48.48      3.72 o 
  -7   2   4     1551.26     1757.01     26.42 o 
  -6   2   4        0.30        0.18      1.79 o 
  -5   2   4     8873.70     8752.69    115.94 o 
  -4   2   4       79.25       70.59      2.75 o 
  -3   2   4        1.91        2.55      1.15 o 
  -2   2   4     3079.20     3004.24     53.54 o 
  -1   2   4      865.55      727.09     10.47 o 
   0   2   4      382.18      309.06      6.92 o 
   1   2   4     2040.79     2042.57     23.44 o 
   2   2   4       68.39       88.98      4.17 o 
   3   2   4     2249.49     2242.75     28.14 o 
   4   2   4     1009.59     1022.52     13.51 o 
   5   2   4     7049.91     7734.62     77.11 o 
   6   2   4      104.70      124.69      4.46 o 
   7   2   4     1685.90     1789.60     20.24 o 
   8   2   4        0.28        2.02      2.28 o 
   9   2   4        0.17        0.00      5.32 o 
  10   2   4      350.34      344.50      8.37 o 
  11   2   4     1459.41     1449.35     20.91 o 
  12   2   4      339.95      323.67      8.06 o 
  13   2   4       82.62       68.26      5.32 o 
  14   2   4      195.34      181.00      7.42 o 
  15   2   4      189.32      166.80      8.35 o 
  16   2   4        0.12        2.61      7.12 o 
  17   2   4       37.63       21.90      5.90 o 
  18   2   4       55.00       45.54      9.53 o 
  19   2   4      614.04      608.61     33.12 o 
  20   2   4       32.10       19.58     15.15 o 
 -22   3   4       29.75       31.59     12.25 o 
 -21   3   4       12.39       19.02     13.56 o 
 -20   3   4        4.71        3.87      7.81 o 
 -19   3   4      264.16      251.41     20.78 o 
 -18   3   4      886.09      876.22     26.53 o 
 -17   3   4      204.34      193.59      9.22 o 
 -16   3   4      143.84      130.54     10.42 o 
 -15   3   4      746.53      741.67     21.03 o 
 -14   3   4     1330.27     1281.42     29.06 o 
 -13   3   4      115.46      120.30      6.89 o 
 -12   3   4       18.91       10.80      3.30 o 
 -11   3   4      257.44      251.01      7.20 o 
 -10   3   4      210.99      203.90      6.57 o 
  -9   3   4        0.31        2.94      2.41 o 
  -8   3   4      631.25      707.86     11.70 o 
  -7   3   4    13680.80    14037.17    175.02 o 
  -6   3   4     4604.20     4542.95     58.80 o 
  -5   3   4     5741.28     5898.45     67.14 o 
  -4   3   4      565.55      568.73     10.87 o 
  -3   3   4      487.83      446.21      7.06 o 
  -2   3   4     1349.45     1173.48     22.36 o 
  -1   3   4        5.26       10.59      2.20 o 
   0   3   4       10.73        2.39      2.82 o 
   1   3   4      214.47      200.72      5.58 o 
   2   3   4      355.64      419.22      7.50 o 
   3   3   4        8.27        5.53      2.23 o 
   4   3   4       15.87       13.65      2.52 o 
   5   3   4     1518.12     1491.45     20.32 o 
   6   3   4      580.81      689.29     14.12 o 
   7   3   4        0.03        1.91      2.62 o 
   8   3   4        0.48        1.22      2.86 o 
   9   3   4       13.52       15.48      3.04 o 
  10   3   4      778.41      807.85     16.58 o 
  11   3   4      701.21      679.72     13.39 o 
  12   3   4      426.52      485.65     11.16 o 
  13   3   4     2146.23     2083.43     39.95 o 
  14   3   4       18.56       18.66      4.58 o 
  15   3   4       72.23       57.08      5.95 o 
  16   3   4      176.82      176.37     10.63 o 
  17   3   4      998.31     1024.37     38.98 o 
  18   3   4        0.03        0.00      8.21 o 
  19   3   4      103.77      106.62     12.24 o 
 -22   4   4       93.87      130.23     21.75 o 
 -21   4   4        6.62        4.74      9.71 o 
 -20   4   4      247.44      266.78     16.86 o 
 -19   4   4      152.92      175.34     14.81 o 
 -18   4   4      398.00      421.54     16.51 o 
 -17   4   4      228.32      226.25     10.99 o 
 -16   4   4       18.29       15.64      5.10 o 
 -15   4   4      772.03      763.41     22.10 o 
 -14   4   4      168.80      182.61      8.01 o 
 -13   4   4      715.22      652.13     13.36 o 
 -12   4   4       32.60       25.41      3.69 o 
 -11   4   4      423.69      428.82     14.12 o 
 -10   4   4      269.27      297.75      9.73 o 
  -9   4   4      454.64      444.57     10.56 o 
  -8   4   4     5942.52     6214.98     91.96 o 
  -7   4   4      270.53      312.44     11.54 o 
  -6   4   4      191.56      197.39      6.48 o 
  -5   4   4     9296.56     9951.17    113.70 o 
  -4   4   4     2096.63     2062.76     24.91 o 
  -3   4   4     2186.73     2208.92     25.25 o 
  -2   4   4      150.87      143.43      6.68 o 
  -1   4   4       26.10       18.92      3.81 o 
   0   4   4      417.39      452.85      8.15 o 
   1   4   4      433.43      510.38     11.64 o 
   2   4   4        1.42        9.60      2.85 o 
   3   4   4     3566.03     3649.53     38.86 o 
   4   4   4     3735.38     4076.12     45.28 o 
   5   4   4       60.50       51.55      4.86 o 
   6   4   4      924.82      943.60     15.98 o 
   7   4   4      105.67      116.67      5.34 o 
   8   4   4      131.23      127.49      5.83 o 
   9   4   4       87.97       78.89      5.36 o 
  10   4   4       73.49       61.23      5.38 o 
  11   4   4      118.16      117.00      5.97 o 
  12   4   4      103.25       76.84      5.73 o 
  13   4   4      815.77      799.19     19.40 o 
  14   4   4     1365.48     1422.60     33.48 o 
  15   4   4       14.31       11.81      3.98 o 
  16   4   4      127.46      132.59     12.22 o 
  17   4   4      286.63      257.80     23.05 o 
  18   4   4       10.61       20.23      7.77 o 
  19   4   4       82.75       85.39     12.13 o 
 -21   5   4       17.22       31.00     15.46 o 
 -20   5   4      166.81      160.81     15.25 o 
 -19   5   4     1046.16     1083.11     39.27 o 
 -18   5   4       21.65       23.14     10.54 o 
 -17   5   4       33.08       14.41      8.81 o 
 -16   5   4      285.16      303.70     12.79 o 
 -15   5   4      306.75      293.17     11.25 o 
 -14   5   4      196.97      195.19      7.05 o 
 -13   5   4      351.78      321.69      9.89 o 
 -12   5   4        0.07        0.32      4.25 o 
 -11   5   4     1549.36     1544.45     35.72 o 
 -10   5   4       95.08      115.04      6.81 o 
  -9   5   4     2732.62     2844.03     59.91 o 
  -8   5   4     2244.73     2377.33     43.60 o 
  -7   5   4     3903.91     4005.78     57.42 o 
  -6   5   4       30.97       27.31      4.87 o 
  -5   5   4      310.36      325.60     14.89 o 
  -4   5   4      435.88      381.63      7.99 o 
  -3   5   4      273.92      254.22      8.06 o 
  -2   5   4     1875.57     1757.42     23.70 o 
  -1   5   4      170.16      189.31      7.65 o 
   0   5   4       53.05       60.04      4.50 o 
   1   5   4     2111.80     2203.36     32.97 o 
   2   5   4      381.07      373.75      8.99 o 
   3   5   4       55.23       74.06      5.95 o 
   4   5   4      931.07     1004.07     17.76 o 
   5   5   4      494.34      521.39     11.13 o 
   6   5   4       71.68       87.98      5.96 o 
   7   5   4      189.11      166.21      6.81 o 
   8   5   4      235.27      207.96      7.21 o 
   9   5   4       90.13       92.32      7.78 o 
  10   5   4      281.81      292.93      9.11 o 
  11   5   4      477.72      486.24     13.81 o 
  12   5   4      500.64      489.29     13.96 o 
  13   5   4      175.14      165.62      7.77 o 
  14   5   4       14.49       10.67      5.20 o 
  15   5   4      345.69      337.87     15.30 o 
  16   5   4       89.82       67.98      7.50 o 
  17   5   4      532.56      535.42     21.04 o 
  18   5   4       38.94       53.33     12.74 o 
 -21   6   4      273.30      321.96     33.51 o 
 -20   6   4       34.34       34.57     17.93 o 
 -19   6   4       36.06       27.18      9.40 o 
 -18   6   4      130.57      142.76     16.47 o 
 -17   6   4      345.36      374.64     20.28 o 
 -16   6   4        5.07        6.87      4.55 o 
 -15   6   4      152.62      150.62      7.74 o 
 -14   6   4      105.20      120.68      7.89 o 
 -13   6   4       99.56      120.94      7.86 o 
 -12   6   4     1007.31     1011.40     25.19 o 
 -11   6   4      946.95     1009.33     22.83 o 
 -10   6   4        0.03        1.40      4.12 o 
  -9   6   4      673.72      631.75     19.85 o 
  -8   6   4      534.13      518.18     14.07 o 
  -7   6   4       42.66       26.73      4.33 o 
  -6   6   4     1655.65     1684.20     27.65 o 
  -5   6   4       48.82       56.33      5.04 o 
  -4   6   4      234.77      226.34      9.92 o 
  -3   6   4       22.03       13.72      3.99 o 
  -2   6   4      163.31      186.13      9.09 o 
  -1   6   4      135.32      121.26      6.04 o 
   0   6   4     1547.42     1634.58     32.28 o 
   1   6   4      104.82      100.07      7.80 o 
   2   6   4       26.03       44.34      5.68 o 
   3   6   4        8.44        8.31      4.02 o 
   4   6   4       13.01       19.30      4.08 o 
   5   6   4        3.97        0.00      8.55 o 
   6   6   4        9.42        5.69      5.62 o 
   7   6   4      282.67      262.83      9.84 o 
   8   6   4       36.73       37.37      5.09 o 
   9   6   4        6.22       13.69      4.44 o 
  10   6   4       81.32       79.08      6.32 o 
  11   6   4      430.41      429.88     14.69 o 
  12   6   4       70.34       67.83      6.97 o 
  13   6   4      123.30      114.61      7.78 o 
  14   6   4      517.21      466.45     20.73 o 
  15   6   4      157.35      157.55     10.60 o 
  16   6   4      191.65      159.12     12.75 o 
  17   6   4      484.94      460.03     24.84 o 
 -20   7   4       38.89       19.64     14.55 o 
 -19   7   4       66.72      127.12     22.12 o 
 -18   7   4       82.66       60.70      9.73 o 
 -17   7   4       30.42       56.13     10.64 o 
 -16   7   4        7.97       14.26      5.08 o 
 -15   7   4      372.87      345.04     18.87 o 
 -14   7   4      434.30      397.57     19.90 o 
 -13   7   4       87.77       95.33      8.75 o 
 -12   7   4      178.07      146.43     11.76 o 
 -11   7   4     1769.52     1839.72     51.72 o 
 -10   7   4       64.73       75.53      6.62 o 
  -9   7   4      613.56      560.06     17.91 o 
  -8   7   4      154.69      167.17      8.07 o 
  -7   7   4      475.29      471.36     17.35 o 
  -6   7   4       61.29       62.21      7.56 o 
  -5   7   4      194.51      224.60      9.52 o 
  -4   7   4      607.28      571.85     15.03 o 
  -3   7   4        9.16       21.45      5.93 o 
  -2   7   4      382.46      377.34     12.06 o 
  -1   7   4      376.46      332.92      9.32 o 
   0   7   4      105.80       89.68      6.56 o 
   1   7   4       29.60       24.98      5.53 o 
   2   7   4        1.60        4.34      6.76 o 
   3   7   4      250.18      244.50     10.45 o 
   4   7   4       83.79       91.10      6.80 o 
   5   7   4      115.42      110.67      7.79 o 
   6   7   4      153.26      178.06      9.61 o 
   7   7   4      188.47      197.94      9.11 o 
   8   7   4       16.56       19.92      5.21 o 
   9   7   4     1369.16     1467.49     33.58 o 
  10   7   4      110.36      130.77      7.90 o 
  11   7   4        2.93        8.03      5.57 o 
  12   7   4       39.54       33.55      6.75 o 
  13   7   4      198.74      202.31     18.38 o 
  14   7   4      129.16      141.59     11.90 o 
  15   7   4      124.29      138.48     11.78 o 
  16   7   4        1.33        5.90     10.46 o 
 -18   8   4       69.31       61.04     15.03 o 
 -17   8   4      890.04     1041.13     45.78 o 
 -16   8   4      185.20      192.02     17.92 o 
 -15   8   4       92.82       88.99     10.48 o 
 -14   8   4      182.67      167.20     14.09 o 
 -13   8   4      359.68      381.80     15.91 o 
 -12   8   4       21.04       18.31      7.01 o 
 -11   8   4       67.20      108.96     10.19 o 
 -10   8   4      398.59      442.62     14.99 o 
  -9   8   4        1.32       12.84      5.98 o 
  -8   8   4       99.63       66.77      9.78 o 
  -7   8   4        1.47        1.14      4.99 o 
  -6   8   4      633.89      653.93     17.99 o 
  -5   8   4      367.23      403.65     13.75 o 
  -4   8   4      192.53      198.07      9.97 o 
  -3   8   4      815.91      824.97     20.90 o 
  -2   8   4        7.45        8.55      5.60 o 
  -1   8   4      885.51      945.29     21.40 o 
   0   8   4      880.94      887.22     21.28 o 
   1   8   4      129.05      143.92      8.31 o 
   2   8   4      447.35      452.16     13.43 o 
   3   8   4     1094.78     1157.84     30.62 o 
   4   8   4       14.82       13.18      6.46 o 
   5   8   4      299.08      291.61     12.76 o 
   6   8   4      196.06      186.66     10.91 o 
   7   8   4     2414.04     2508.71     59.44 o 
   8   8   4       63.11       54.40      6.55 o 
   9   8   4      137.41      126.66      8.31 o 
  10   8   4      620.87      570.82     20.11 o 
  11   8   4      172.26      170.26     12.93 o 
  12   8   4      197.42      203.02     12.98 o 
  13   8   4        2.56        8.05      8.16 o 
  14   8   4      132.40      140.63     12.62 o 
  15   8   4        1.82        8.41      8.06 o 
 -17   9   4       31.60       16.51     20.09 o 
 -16   9   4        3.42        1.27      9.74 o 
 -15   9   4      121.70       97.26     11.96 o 
 -14   9   4       43.80       28.35      8.80 o 
 -13   9   4      481.69      478.02     23.92 o 
 -12   9   4       78.63       86.24     21.05 o 
 -11   9   4        3.83        9.27      6.58 o 
 -10   9   4      501.40      449.54     16.92 o 
  -9   9   4       44.75       28.21      6.03 o 
  -8   9   4       94.35       84.44     11.56 o 
  -7   9   4      108.68       87.69      9.45 o 
  -6   9   4      317.69      283.52     11.54 o 
  -5   9   4      314.92      310.13     13.66 o 
  -4   9   4      260.08      240.94     15.02 o 
  -3   9   4       22.15       28.19      6.11 o 
  -2   9   4       19.56       31.41      6.45 o 
  -1   9   4       14.55       16.21      7.81 o 
   0   9   4      154.83      140.57      7.87 o 
   1   9   4       24.59       27.25      7.20 o 
   2   9   4     1544.12     1596.98     32.45 o 
   3   9   4      126.45      140.11      8.83 o 
   4   9   4     1432.73     1403.77     37.41 o 
   5   9   4       76.37       56.35      7.88 o 
   6   9   4      488.13      516.96     18.63 o 
   7   9   4      834.05      833.51     23.84 o 
   8   9   4       38.36       48.83     11.81 o 
   9   9   4      103.36       99.69     13.05 o 
  10   9   4        4.73       18.92      8.89 o 
  11   9   4       34.71       14.15     12.49 o 
  12   9   4       35.16       34.05     18.26 o 
  13   9   4        0.22        1.26      8.96 o 
  14   9   4        5.25        8.21      9.17 o 
 -15  10   4       11.00        0.00     14.44 o 
 -14  10   4        0.03        1.22      7.44 o 
 -13  10   4       43.36       51.36     11.30 o 
 -12  10   4        1.14       13.00     11.69 o 
 -11  10   4      103.80       96.98     19.31 o 
 -10  10   4        3.72       17.51     10.25 o 
  -9  10   4      312.17      281.23     25.60 o 
  -8  10   4      134.58      100.92      9.13 o 
  -7  10   4       82.17       65.38      9.38 o 
  -6  10   4        8.34       11.60      6.43 o 
  -5  10   4      544.47      565.31     17.07 o 
  -4  10   4        4.00        1.67      7.96 o 
  -3  10   4        8.94       10.45      6.30 o 
  -2  10   4        0.19        9.89      5.65 o 
  -1  10   4      286.25      305.21     11.31 o 
   0  10   4      144.34      142.04     13.47 o 
   1  10   4     1687.41     1729.14     42.05 o 
   2  10   4      357.17      380.69     15.74 o 
   3  10   4      534.53      500.27     18.03 o 
   4  10   4      883.57      890.24     25.85 o 
   5  10   4       30.66       43.39     11.63 o 
   6  10   4        5.87       16.71      7.76 o 
   7  10   4      117.52      103.51     14.03 o 
   8  10   4       60.41       41.02     11.80 o 
   9  10   4       98.06      110.81     13.89 o 
  10  10   4       59.04       79.91     11.69 o 
  11  10   4      139.54      155.34     22.09 o 
  12  10   4      115.80      121.46     16.28 o 
 -12  11   4        4.59        1.46     11.79 o 
 -11  11   4      203.44      175.77     35.34 o 
 -10  11   4      493.84      539.02     19.67 o 
  -9  11   4       81.44       66.33     10.64 o 
  -8  11   4       56.97       70.42      9.84 o 
  -7  11   4      987.69     1003.38     33.61 o 
  -6  11   4      150.02      129.58      9.87 o 
  -5  11   4        7.66        0.27      7.29 o 
  -4  11   4      125.80      117.12     10.55 o 
  -3  11   4       72.64       92.77      9.52 o 
  -2  11   4      129.77      123.08     10.91 o 
  -1  11   4       31.73       43.99     13.54 o 
   0  11   4       23.35       25.02      7.80 o 
   1  11   4        0.05        0.00      8.23 o 
   2  11   4        0.04        3.89      6.41 o 
   3  11   4      251.78      243.00     13.97 o 
   4  11   4      959.24      990.03     30.86 o 
   5  11   4       17.05       10.23     16.10 o 
   6  11   4        8.72       17.56      7.26 o 
   7  11   4      485.52      447.86     24.02 o 
   8  11   4       22.30       25.25     11.07 o 
   9  11   4      183.67      171.32     24.45 o 
  -9  12   4        0.45        8.20     10.36 o 
  -8  12   4        0.16        1.91      8.07 o 
  -7  12   4      121.89      106.24     12.34 o 
  -6  12   4        3.90        7.16      9.57 o 
  -5  12   4       22.35       33.40     12.73 o 
  -4  12   4       78.66       75.38      9.52 o 
  -3  12   4      185.08      180.80     16.64 o 
  -2  12   4        8.82       10.95      7.98 o 
  -1  12   4       77.93       73.33     13.80 o 
   0  12   4      128.65      140.83     10.52 o 
   1  12   4      511.94      461.76     33.50 o 
   2  12   4      154.15      168.47     12.48 o 
   3  12   4        3.44       11.75      8.03 o 
   4  12   4       52.62       51.16     12.18 o 
   5  12   4      742.60      786.46     31.85 o 
   6  12   4      100.57      134.83     50.46 o 
 -23   1   5       60.95       59.52     18.50 o 
 -22   1   5     1271.30     1442.15     96.32 o 
 -21   1   5       25.35       20.17      8.85 o 
 -20   1   5       19.54       21.55      8.08 o 
 -19   1   5      557.44      574.03     24.40 o 
 -18   1   5     1891.97     2008.93     52.11 o 
 -17   1   5      393.54      447.58     12.96 o 
 -16   1   5       58.45       41.83      3.70 o 
 -15   1   5        1.20        4.25      2.80 o 
 -14   1   5      112.18      103.31      6.44 o 
 -13   1   5      349.58      387.40      8.52 o 
 -12   1   5      323.91      291.72      6.94 o 
 -11   1   5      526.94      547.21     10.82 o 
 -10   1   5      514.92      499.96     11.97 o 
  -9   1   5     2547.87     2695.06     38.59 o 
  -8   1   5     1062.87     1026.45     17.26 o 
  -7   1   5      393.09      392.50      7.12 o 
  -6   1   5        0.17        7.60      1.72 o 
  -5   1   5     5122.05     4797.84     69.44 o 
  -4   1   5       65.78       71.84      3.34 o 
  -2   1   5      324.93      331.54      8.14 o 
  -1   1   5        5.18        0.38      2.57 o 
   0   1   5     3458.82     3575.30     41.53 o 
   1   1   5      281.40      233.77      4.48 o 
   2   1   5     3350.19     3417.67     34.21 o 
   3   1   5     2107.48     2276.28     26.49 o 
   4   1   5      229.88      238.67      6.69 o 
   5   1   5       14.02       12.99      2.07 o 
   6   1   5     4951.95     5115.42     57.81 o 
   7   1   5      763.96      721.38     10.79 o 
   8   1   5      243.10      284.48      6.53 o 
   9   1   5     1683.73     1760.68     22.39 o 
  10   1   5      540.00      528.16     10.78 o 
  11   1   5      507.21      504.22     11.74 o 
  12   1   5       24.60       15.92      3.25 o 
  13   1   5       48.41       64.44      5.36 o 
  14   1   5      927.25      873.88     21.30 o 
  15   1   5       15.51       13.41      4.34 o 
  16   1   5      193.87      151.46      8.77 o 
  17   1   5       19.50       13.13      6.19 o 
  18   1   5      229.73      258.23     18.90 o 
  19   1   5        3.74        6.52     12.55 o 
 -23   2   5      102.87       55.85     24.06 o 
 -22   2   5      204.75      184.15     18.74 o 
 -21   2   5       22.86       21.44      7.36 o 
 -20   2   5      491.73      499.72     16.73 o 
 -19   2   5      331.85      327.33     11.11 o 
 -18   2   5      287.53      295.86     11.23 o 
 -17   2   5     1996.27     2223.56     48.49 o 
 -16   2   5      549.56      557.09     15.17 o 
 -15   2   5      168.75      201.68      8.27 o 
 -14   2   5      179.59      189.31     10.29 o 
 -13   2   5      252.85      273.83      9.22 o 
 -12   2   5      860.86      874.95     16.13 o 
 -11   2   5        0.04        0.00      2.84 o 
 -10   2   5      732.17      768.78     12.18 o 
  -9   2   5      291.06      307.23      9.48 o 
  -8   2   5     1791.01     1816.80     30.69 o 
  -7   2   5     2030.24     2154.74     31.32 o 
  -6   2   5     1579.26     1637.12     24.09 o 
  -5   2   5      333.44      381.11      7.90 o 
  -4   2   5      212.17      226.74      5.34 o 
  -3   2   5     2754.03     2724.55     56.58 o 
  -2   2   5       58.66       55.49      6.61 o 
  -1   2   5     2354.93     2477.26     37.49 o 
   0   2   5     1037.67      983.63     17.19 o 
   1   2   5     5415.76     5318.51     64.58 o 
   2   2   5        0.04        5.58      1.72 o 
   3   2   5      351.61      375.30      6.77 o 
   4   2   5      456.13      502.66      8.00 o 
   5   2   5       25.52       35.56      3.59 o 
   6   2   5       50.87       74.27      3.72 o 
   7   2   5      920.59      977.36     14.20 o 
   8   2   5      303.92      266.88      5.42 o 
   9   2   5      384.71      360.75      7.90 o 
  10   2   5     1081.92     1121.63     21.62 o 
  11   2   5     3932.90     4184.95     65.85 o 
  12   2   5       70.13       71.91      4.40 o 
  13   2   5      101.45       97.24      6.08 o 
  14   2   5      182.05      160.99      9.76 o 
  15   2   5       32.55       20.37      6.52 o 
  16   2   5        1.35        1.15      6.30 o 
  17   2   5       17.65        8.40      6.61 o 
  18   2   5       63.49       47.14      8.22 o 
  19   2   5      284.63      320.59     25.93 o 
 -23   3   5      204.00      208.83     18.97 o 
 -22   3   5        0.93        9.81      9.86 o 
 -21   3   5       10.84       14.15     10.79 o 
 -20   3   5        3.26        0.00     13.92 o 
 -19   3   5       42.06       32.32      6.89 o 
 -18   3   5        8.09        8.34      6.51 o 
 -17   3   5      170.22      163.90      8.79 o 
 -16   3   5        4.68        8.21      4.49 o 
 -15   3   5       15.62       20.23      6.12 o 
 -14   3   5      314.83      306.77      9.84 o 
 -13   3   5        1.14        3.68      4.13 o 
 -12   3   5      165.69      177.52      5.65 o 
 -11   3   5      861.99      813.04     15.23 o 
 -10   3   5      146.75      143.93      5.66 o 
  -9   3   5      426.66      471.39     10.61 o 
  -8   3   5      118.32      145.65      7.27 o 
  -7   3   5        6.02        0.00      2.07 o 
  -6   3   5     4424.33     4571.54     58.25 o 
  -5   3   5       43.35       48.47      2.97 o 
  -4   3   5      536.75      535.10      8.45 o 
  -3   3   5      204.80      203.21      5.42 o 
  -2   3   5       43.56       49.13      2.98 o 
  -1   3   5     1914.82     1889.73     24.51 o 
   0   3   5      485.62      438.74     11.04 o 
   1   3   5       17.79        7.04      3.25 o 
   2   3   5     3373.60     3525.74     44.98 o 
   3   3   5     4332.36     4719.25     48.07 o 
   4   3   5      309.56      287.92      6.48 o 
   5   3   5      352.41      410.84      9.33 o 
   6   3   5       24.78       28.84      3.01 o 
   7   3   5      334.93      315.18      7.12 o 
   8   3   5      347.05      365.17      8.24 o 
   9   3   5       12.66        9.32      4.33 o 
  10   3   5       56.30       49.19      4.57 o 
  11   3   5      399.09      425.57     11.64 o 
  12   3   5      394.19      341.53      9.60 o 
  13   3   5       28.63       14.95      4.41 o 
  14   3   5      165.19      159.58      7.70 o 
  15   3   5      260.16      227.33     11.70 o 
  16   3   5       18.43       16.58      6.76 o 
  17   3   5        3.62        4.04      5.09 o 
  18   3   5       97.55      101.56     11.47 o 
  19   3   5       11.07       12.97     11.57 o 
 -22   4   5      115.37      103.77     20.86 o 
 -21   4   5      126.92      130.09     21.02 o 
 -20   4   5      183.15      202.75     12.42 o 
 -19   4   5      110.83      100.69     10.91 o 
 -18   4   5        4.51        7.22      7.55 o 
 -17   4   5        5.19        0.00      5.29 o 
 -16   4   5      173.43      160.16      7.19 o 
 -15   4   5      619.84      574.84     18.17 o 
 -14   4   5       11.59        5.75      2.43 o 
 -13   4   5      271.31      251.35      8.71 o 
 -12   4   5     1119.60     1116.82     26.18 o 
 -11   4   5       67.80       69.00      5.39 o 
 -10   4   5        1.75        3.99      2.63 o 
  -9   4   5       47.09       38.67      3.21 o 
  -8   4   5     1630.47     1596.44     22.94 o 
  -7   4   5      287.83      252.93      6.54 o 
  -6   4   5      119.28      140.58      5.40 o 
  -5   4   5     2528.45     2488.35     27.32 o 
  -4   4   5      175.96      163.18      9.10 o 
  -3   4   5      461.49      418.47      9.75 o 
  -2   4   5        1.29        0.46      2.16 o 
  -1   4   5      338.35      318.66      6.97 o 
   0   4   5      128.13      130.30      4.96 o 
   1   4   5      133.03      175.53      8.87 o 
   2   4   5      548.09      642.70     11.90 o 
   3   4   5     1706.86     2004.55     21.65 o 
   4   4   5      138.90      114.07      6.56 o 
   5   4   5      497.46      561.87     14.65 o 
   6   4   5       84.28       87.03      8.55 o 
   7   4   5      322.34      270.20      7.66 o 
   8   4   5      711.95      705.82     16.43 o 
   9   4   5      981.60      963.31     17.36 o 
  10   4   5        3.21        0.00      3.32 o 
  11   4   5      350.08      372.34     10.78 o 
  12   4   5     2659.04     2720.53     60.32 o 
  13   4   5      130.20       97.14      7.29 o 
  14   4   5      865.18      915.56     25.31 o 
  15   4   5       11.10       16.48      6.82 o 
  16   4   5      742.52      840.82     35.11 o 
  17   4   5       53.84       24.34      7.80 o 
  18   4   5       22.31       22.78      8.77 o 
 -21   5   5       69.84       61.24     12.92 o 
 -20   5   5       28.30       17.66      8.06 o 
 -19   5   5        5.44        6.62      9.90 o 
 -18   5   5       45.42       55.86      8.35 o 
 -17   5   5      114.56       94.23      9.61 o 
 -16   5   5        6.58        6.74      7.51 o 
 -15   5   5        6.35        6.66      3.57 o 
 -14   5   5      297.07      277.66     10.32 o 
 -13   5   5      567.73      565.87     17.40 o 
 -12   5   5        1.83        4.04      3.38 o 
 -11   5   5       18.41       29.68      5.25 o 
 -10   5   5        6.39        9.42      4.28 o 
  -9   5   5     1325.07     1330.33     20.03 o 
  -8   5   5     1736.58     1674.51     30.61 o 
  -7   5   5      201.19      204.27      6.86 o 
  -6   5   5      406.69      435.65     11.06 o 
  -5   5   5        0.76        0.62      2.53 o 
  -4   5   5       49.16       30.23      4.48 o 
  -3   5   5      104.04       99.31      4.73 o 
  -2   5   5       14.76       11.95      3.14 o 
  -1   5   5        9.67       13.49      2.85 o 
   0   5   5      847.29      905.78     14.71 o 
   1   5   5        1.61        1.82      2.93 o 
   2   5   5       18.63       12.86      4.02 o 
   3   5   5      578.89      684.48     20.29 o 
   4   5   5      679.72      662.49     14.15 o 
   5   5   5       19.80       24.55      3.30 o 
   6   5   5        1.94       15.73      6.59 o 
   7   5   5      145.37      167.11      7.29 o 
   8   5   5      133.15      148.16      6.97 o 
   9   5   5      163.44      148.92      6.89 o 
  10   5   5      133.24      129.01      7.41 o 
  11   5   5        1.17        1.21      4.78 o 
  12   5   5        9.49       13.86      4.73 o 
  13   5   5      267.92      253.76     10.21 o 
  14   5   5      152.28      117.52      8.46 o 
  15   5   5        2.39        0.00      5.81 o 
  16   5   5        0.14        1.52      6.80 o 
  17   5   5      155.03      129.78     14.67 o 
 -21   6   5      172.59      176.27     20.92 o 
 -20   6   5      213.50      247.03     22.66 o 
 -19   6   5       26.63       25.35      7.98 o 
 -18   6   5        7.61       25.27      7.80 o 
 -17   6   5       26.60       23.90      9.95 o 
 -16   6   5       10.38       16.20      3.64 o 
 -15   6   5      159.66      147.47      7.78 o 
 -14   6   5      672.64      602.54     19.85 o 
 -13   6   5       15.62        8.36      8.79 o 
 -12   6   5      458.81      471.46     17.62 o 
 -11   6   5      870.22      903.72     21.71 o 
 -10   6   5      202.32      177.36      8.61 o 
  -9   6   5       87.97       85.39      5.79 o 
  -8   6   5      391.28      384.81     11.17 o 
  -7   6   5        9.83       10.56      5.27 o 
  -6   6   5        0.07        5.28      4.64 o 
  -5   6   5      190.60      188.92      9.12 o 
  -4   6   5     1254.06     1263.62     20.64 o 
  -3   6   5      204.51      166.61      6.64 o 
  -2   6   5       50.29       61.25      3.94 o 
  -1   6   5       10.70        7.63      2.81 o 
   0   6   5       64.29       68.85      5.91 o 
   1   6   5     1362.13     1452.03     26.93 o 
   2   6   5      586.35      584.01     14.33 o 
   3   6   5       40.60       41.64      6.68 o 
   4   6   5      172.16      184.42     10.15 o 
   5   6   5       38.00       29.26      5.29 o 
   6   6   5       54.52       60.40      5.22 o 
   7   6   5      901.25      908.19     22.22 o 
   8   6   5       25.29       27.74      4.57 o 
   9   6   5      140.29      131.53      7.35 o 
  10   6   5      100.23       91.16      6.78 o 
  11   6   5      228.85      208.30     10.51 o 
  12   6   5      147.92      138.73     16.15 o 
  13   6   5      241.55      235.00     11.88 o 
  14   6   5       44.12       38.34      8.34 o 
  15   6   5       34.56       21.45      6.05 o 
  16   6   5     1219.47     1201.77     48.22 o 
  17   6   5      205.48      179.67     27.62 o 
 -20   7   5        0.68        3.02     11.84 o 
 -19   7   5      240.85      248.10     16.96 o 
 -18   7   5      350.36      365.05     17.01 o 
 -17   7   5      412.59      438.60     30.10 o 
 -16   7   5      230.52      240.49     11.23 o 
 -15   7   5       38.02       54.80      6.54 o 
 -14   7   5      264.60      279.03     19.40 o 
 -13   7   5       69.62       55.74      7.13 o 
 -12   7   5       10.34       15.37      5.90 o 
 -11   7   5      503.25      505.76     19.30 o 
 -10   7   5     2113.22     2353.24     41.38 o 
  -9   7   5      324.32      359.43     11.81 o 
  -8   7   5        3.23        1.16      4.20 o 
  -7   7   5      627.76      642.27     15.87 o 
  -6   7   5      509.35      508.93     18.66 o 
  -5   7   5       34.29       25.40      5.39 o 
  -4   7   5        0.08        4.77      6.76 o 
  -3   7   5        4.72        4.04      4.46 o 
  -2   7   5      139.08      146.56      8.00 o 
  -1   7   5     1786.11     1863.40     35.97 o 
   0   7   5       32.24       43.82      5.74 o 
   1   7   5      762.13      764.20     17.87 o 
   2   7   5      327.10      293.75     13.65 o 
   3   7   5       37.48       46.81      5.95 o 
   4   7   5       41.69       38.85      5.55 o 
   5   7   5      500.64      463.75     11.99 o 
   6   7   5       37.92       19.87      4.67 o 
   7   7   5      398.85      404.06     14.17 o 
   8   7   5       40.85       51.93      6.23 o 
   9   7   5      625.87      611.13     18.06 o 
  10   7   5       86.76       94.86      9.01 o 
  11   7   5      372.07      355.87     14.55 o 
  12   7   5        8.39        1.30      6.27 o 
  13   7   5       80.99       57.23      9.82 o 
  14   7   5       99.28      115.59     13.81 o 
  15   7   5        2.36        3.81      7.30 o 
  16   7   5      139.28      179.28     21.34 o 
 -18   8   5       66.41       81.74     11.10 o 
 -17   8   5        3.03        3.99      9.15 o 
 -16   8   5       54.14       50.59     16.37 o 
 -15   8   5        3.08        8.37      8.61 o 
 -14   8   5      450.92      433.66     24.40 o 
 -13   8   5        1.49       11.26      6.84 o 
 -12   8   5       26.23       46.47      6.41 o 
 -11   8   5       44.17       35.76      6.00 o 
 -10   8   5        4.31       13.95      5.60 o 
  -9   8   5        6.19        0.00      5.24 o 
  -8   8   5      429.83      429.55     14.10 o 
  -7   8   5        6.83       12.48      6.16 o 
  -6   8   5      195.41      216.64     11.26 o 
  -5   8   5        0.45        0.00      5.32 o 
  -4   8   5        9.52        9.30      8.53 o 
  -3   8   5        8.17        6.96      5.67 o 
  -2   8   5      447.31      450.27     14.00 o 
  -1   8   5      927.24      889.26     19.72 o 
   0   8   5       19.22       23.88      7.57 o 
   1   8   5      496.89      481.40     15.75 o 
   2   8   5      133.85      155.26     10.82 o 
   3   8   5       84.49       97.06      9.50 o 
   4   8   5      560.74      516.87     21.83 o 
   5   8   5       36.25       18.38      7.83 o 
   6   8   5      114.49       95.76      7.60 o 
   7   8   5       36.08       42.57      8.32 o 
   8   8   5       16.11       25.72      5.99 o 
   9   8   5      409.32      409.17     13.58 o 
  10   8   5      128.05      107.40      9.67 o 
  11   8   5      374.58      406.17     17.59 o 
  12   8   5      147.81      135.07     11.00 o 
  13   8   5       14.63        0.00      9.44 o 
  14   8   5        3.44        0.00     11.32 o 
 -17   9   5      476.79      413.38     37.89 o 
 -16   9   5       87.47       59.04     12.41 o 
 -15   9   5      205.62      166.05     13.55 o 
 -14   9   5      719.03      750.41     31.95 o 
 -13   9   5        1.42        0.00     10.77 o 
 -12   9   5       40.14       40.91      7.88 o 
 -11   9   5       79.14       89.23     10.08 o 
 -10   9   5       96.84      106.07     11.38 o 
  -8   9   5        0.00        0.00      7.26 o 
  -7   9   5      122.85      159.86     10.94 o 
  -6   9   5        4.85        1.25      5.23 o 
  -5   9   5      288.51      260.85     11.93 o 
  -4   9   5       64.56       56.90      6.69 o 
  -3   9   5      700.62      709.58     19.72 o 
  -2   9   5      737.79      743.48     18.20 o 
  -1   9   5       72.02       76.06      7.97 o 
   0   9   5      238.37      212.32     10.29 o 
   1   9   5       89.13       70.75      8.07 o 
   2   9   5     1631.39     1607.87     37.60 o 
   3   9   5      371.73      364.26     14.36 o 
   4   9   5       12.66       14.96      6.92 o 
   5   9   5      171.08      216.99     17.06 o 
   6   9   5     1729.73     1851.84     54.53 o 
   7   9   5      163.92      178.65     15.35 o 
   8   9   5       95.77       87.24     10.23 o 
   9   9   5        1.99        2.58      8.18 o 
  10   9   5      317.63      356.90     20.13 o 
  11   9   5      390.66      413.71     27.61 o 
  12   9   5       13.63       18.25     11.85 o 
  13   9   5        0.03        0.54     11.06 o 
 -15  10   5        3.92       16.54     17.31 o 
 -14  10   5       24.90       21.37     10.41 o 
 -13  10   5        5.54        0.00      7.89 o 
 -12  10   5       36.44       40.41     11.97 o 
 -11  10   5       28.05       22.64      8.15 o 
 -10  10   5       29.33       48.71     10.17 o 
  -9  10   5       66.90       69.45      9.98 o 
  -8  10   5        0.35        0.00      7.81 o 
  -7  10   5       78.39       98.03     11.12 o 
  -6  10   5       81.62       71.72     10.16 o 
  -5  10   5      136.90      124.67      9.29 o 
  -4  10   5      146.94      146.51     10.06 o 
  -3  10   5       74.22       68.22      7.41 o 
  -2  10   5       74.89       85.93     11.17 o 
  -1  10   5      251.96      240.11     10.44 o 
   0  10   5      292.28      296.28     12.73 o 
   1  10   5       12.92        5.64     12.30 o 
   2  10   5      265.86      257.50     16.86 o 
   3  10   5      120.35      113.51     15.11 o 
   4  10   5        0.65       11.12      8.40 o 
   5  10   5        0.04        0.00     12.94 o 
   6  10   5       78.36       56.92     16.75 o 
   7  10   5      298.06      310.69     17.01 o 
   8  10   5        7.27       11.34     13.98 o 
   9  10   5        4.42       37.98     14.65 o 
  10  10   5        2.40       16.61     10.56 o 
  11  10   5        2.31        0.00     14.29 o 
 -12  11   5       36.67       53.72     11.16 o 
 -11  11   5       66.04       89.57     20.35 o 
 -10  11   5       17.01        4.26     19.60 o 
  -9  11   5       12.23        6.81     13.05 o 
  -8  11   5       87.66       99.28     11.16 o 
  -7  11   5        0.17        0.00      8.85 o 
  -6  11   5       35.66       35.54     11.15 o 
  -5  11   5       90.97      110.37      8.76 o 
  -4  11   5       96.07       99.81     11.13 o 
  -3  11   5       88.11      116.72     11.06 o 
  -2  11   5      718.02      748.99     30.48 o 
  -1  11   5        6.56       22.85      6.81 o 
   0  11   5       13.09        0.00      7.18 o 
   1  11   5      496.07      487.90     19.01 o 
   2  11   5     1169.75     1171.31     36.55 o 
   3  11   5      257.27      269.05     14.98 o 
   4  11   5      286.26      317.54     31.84 o 
   5  11   5      137.11      140.67     13.32 o 
   6  11   5      464.11      522.81     27.72 o 
   7  11   5      106.29       94.91     14.79 o 
   8  11   5      136.05      153.16     21.74 o 
  -8  12   5      252.55      239.84     32.38 o 
  -7  12   5       23.89       27.44     12.51 o 
  -6  12   5        4.45       11.92     10.83 o 
  -5  12   5      193.22      197.30     16.74 o 
  -4  12   5       54.11       40.05     13.33 o 
  -3  12   5       22.56       26.63     22.01 o 
  -2  12   5      299.20      332.64     18.58 o 
  -1  12   5      126.70      105.41     16.93 o 
   0  12   5        7.36        0.00     16.35 o 
   1  12   5        5.03        5.19      9.14 o 
   2  12   5      104.04      113.70     18.32 o 
   3  12   5      164.30      139.80     16.08 o 
   4  12   5      265.79      258.96     20.62 o 
 -23   0   6     2541.34     2514.14    242.93 o 
 -22   0   6      122.01       98.16     17.83 o 
 -21   0   6       86.49       98.83     15.64 o 
 -20   0   6     2896.93     2925.09    143.80 o 
 -19   0   6      722.48      651.91     32.67 o 
 -18   0   6       68.20       70.82      8.78 o 
 -17   0   6       67.02       82.69     10.03 o 
 -16   0   6        6.92        8.94      5.12 o 
 -15   0   6     1969.66     1923.35     53.95 o 
 -14   0   6        6.46        1.17      3.83 o 
 -13   0   6      996.67     1097.76     27.23 o 
 -12   0   6     1184.85     1242.81     31.57 o 
 -11   0   6     3245.47     3340.00     62.09 o 
 -10   0   6     2648.29     2720.82     54.28 o 
  -9   0   6      204.99      171.58      8.05 o 
  -8   0   6      662.76      658.72     16.09 o 
  -7   0   6     2657.17     2727.09     60.71 o 
  -6   0   6      999.74      911.21     17.92 o 
  -5   0   6       40.19       49.92      4.83 o 
  -4   0   6     4290.33     4151.64     80.52 o 
  -3   0   6    11090.68    10752.51    181.54 o 
  -2   0   6     6074.66     5912.95    105.13 o 
  -1   0   6      144.60      133.23      3.89 o 
   0   0   6     6985.35     7182.46    121.57 o 
   1   0   6     7767.61     8018.67    101.85 o 
   2   0   6        1.68        1.65      2.50 o 
   3   0   6      778.19      923.87     13.61 o 
   4   0   6       20.42       28.36      3.34 o 
   5   0   6     3390.44     3482.20     52.64 o 
   6   0   6     1912.96     1820.46     26.73 o 
   7   0   6      305.57      260.67     13.18 o 
   8   0   6     6816.97     6860.36    116.97 o 
   9   0   6        4.06        1.72      4.36 o 
  10   0   6        0.73       10.38      4.53 o 
  11   0   6      387.77      359.52     15.42 o 
  12   0   6       16.18       17.20      6.12 o 
  13   0   6       68.78       81.35      6.75 o 
  14   0   6       48.17       19.42     10.20 o 
  15   0   6       83.36       61.03     14.27 o 
  16   0   6      948.75     1060.15     61.95 o 
  17   0   6       22.81       34.19      8.52 o 
  18   0   6        0.02        0.00      9.32 o 
 -23   1   6       85.79      100.03     28.14 o 
 -22   1   6       36.36       49.80     18.31 o 
 -21   1   6     1229.11     1258.69     52.75 o 
 -20   1   6       42.74       61.80     11.95 o 
 -19   1   6       82.98       80.95     12.59 o 
 -18   1   6        8.95        9.27      3.43 o 
 -17   1   6      125.71      121.37     10.02 o 
 -16   1   6      141.14      131.32      5.73 o 
 -15   1   6       39.09       39.75      5.79 o 
 -14   1   6      141.57      158.13      6.19 o 
 -13   1   6        4.48        4.78      2.87 o 
 -12   1   6      737.27      797.60     14.74 o 
 -11   1   6       13.80       19.34      3.12 o 
 -10   1   6      752.41      763.10     13.00 o 
  -9   1   6      334.53      392.18      7.31 o 
  -8   1   6       18.61       13.98      2.51 o 
  -7   1   6       61.13       67.10      3.01 o 
  -6   1   6     1290.85     1219.77     19.08 o 
  -5   1   6      471.65      451.52      8.59 o 
  -4   1   6       25.29       29.70      2.52 o 
  -3   1   6     6965.56     7199.65     94.37 o 
  -2   1   6      827.41      896.48     18.79 o 
  -1   1   6      700.56      726.60     20.36 o 
   0   1   6      210.46      233.06      4.15 o 
   1   1   6        0.36        0.48      2.03 o 
   2   1   6       36.97       28.57      1.80 o 
   3   1   6      542.64      532.02      7.89 o 
   4   1   6      582.61      671.70      9.79 o 
   5   1   6      317.42      300.58      6.37 o 
   6   1   6       69.92       73.40      4.18 o 
   7   1   6     1120.67     1213.41     16.27 o 
   8   1   6      228.17      266.35      5.81 o 
   9   1   6      391.89      373.64      9.38 o 
  10   1   6      100.23       90.85      4.27 o 
  11   1   6        4.24        8.74      3.35 o 
  12   1   6       43.76       53.15      3.97 o 
  13   1   6       20.82       27.52      4.24 o 
  14   1   6       17.06       20.77      4.20 o 
  15   1   6       19.55       12.91      5.32 o 
  16   1   6      120.78      120.92     12.65 o 
  17   1   6       41.86       39.55      7.16 o 
  18   1   6        6.01       10.40      7.00 o 
 -23   2   6       48.32       35.93     13.69 o 
 -22   2   6       16.78       14.91     17.40 o 
 -21   2   6       56.80       67.61      9.45 o 
 -20   2   6        3.48        0.00      4.29 o 
 -19   2   6       33.49       29.95      4.64 o 
 -18   2   6      270.51      268.68     10.07 o 
 -17   2   6      215.19      231.36      9.24 o 
 -16   2   6        3.02        3.20      3.69 o 
 -15   2   6     1297.68     1325.18     26.47 o 
 -14   2   6      456.82      467.57     12.98 o 
 -13   2   6       50.41       52.19      5.93 o 
 -12   2   6      122.94      148.82      7.36 o 
 -11   2   6       60.67       74.47      4.62 o 
 -10   2   6      697.64      767.83     15.34 o 
  -9   2   6      678.97      715.47     13.38 o 
  -8   2   6      153.20      158.22      5.45 o 
  -7   2   6      369.47      346.17      8.30 o 
  -6   2   6     2551.55     2496.96     35.05 o 
  -5   2   6       48.06       52.13      2.62 o 
  -4   2   6     1258.03     1142.11     38.44 o 
  -3   2   6      974.81      992.34     46.01 o 
  -2   2   6     1421.53     1464.55     23.81 o 
  -1   2   6     3250.68     3338.88     52.94 o 
   1   2   6      844.69      821.68     15.54 o 
   2   2   6      230.69      243.11      5.32 o 
   3   2   6      739.48      814.60     12.10 o 
   4   2   6      179.54      160.50      4.60 o 
   5   2   6      968.45     1089.00     16.49 o 
   6   2   6      169.22      158.28      4.72 o 
   7   2   6      303.75      341.91      7.58 o 
   8   2   6       13.35       14.00      2.91 o 
   9   2   6     1812.47     1773.59     27.28 o 
  10   2   6      375.22      375.37      9.45 o 
  11   2   6     1618.57     1618.28     27.25 o 
  12   2   6      297.15      316.31      9.00 o 
  13   2   6     1889.81     1930.30     40.65 o 
  14   2   6        4.85        9.80      5.73 o 
  15   2   6       11.78        9.22      6.58 o 
  16   2   6        0.07        0.00      7.41 o 
  17   2   6      183.92      170.05     11.04 o 
  18   2   6      122.39      117.12     23.40 o 
 -22   3   6      216.18      264.44     21.71 o 
 -21   3   6        0.12        4.33      4.95 o 
 -20   3   6        5.35        1.71      8.39 o 
 -19   3   6        5.93        0.00      6.20 o 
 -18   3   6        7.56       11.39      7.29 o 
 -17   3   6       91.67       89.42      6.60 o 
 -16   3   6     1293.80     1259.61     32.37 o 
 -15   3   6      226.63      208.98      8.62 o 
 -14   3   6        2.62        6.32      3.86 o 
 -13   3   6       73.49       71.30      7.03 o 
 -12   3   6      491.47      548.57     12.18 o 
 -11   3   6      395.85      378.56      9.56 o 
 -10   3   6       29.85       34.52      3.66 o 
  -9   3   6       57.85       47.92      3.12 o 
  -8   3   6      212.31      221.47      6.88 o 
  -7   3   6       25.31       17.88      3.28 o 
  -6   3   6      496.39      495.40     10.03 o 
  -5   3   6      647.14      592.71     13.01 o 
  -4   3   6     1182.70     1173.79     26.66 o 
  -3   3   6      575.78      618.27     12.31 o 
  -2   3   6      473.01      570.79     15.01 o 
  -1   3   6       48.97       43.47      1.63 o 
   0   3   6      164.66      227.86      5.68 o 
   1   3   6     3505.26     3932.60     61.75 o 
   2   3   6      618.86      577.99     10.31 o 
   3   3   6      885.58      835.00     12.35 o 
   4   3   6      555.95      585.39     12.21 o 
   5   3   6        0.99        0.93      2.14 o 
   6   3   6      392.42      425.81     12.42 o 
   7   3   6      101.61       94.51      4.54 o 
   8   3   6      695.06      693.88     12.55 o 
   9   3   6       58.59       60.85      3.98 o 
  10   3   6       27.00       25.65      4.74 o 
  11   3   6     1688.44     1713.87     33.38 o 
  12   3   6      143.81      111.39      7.15 o 
  13   3   6      819.66      716.60     19.10 o 
  14   3   6     1411.42     1486.64     42.33 o 
  15   3   6      887.45      901.34     34.86 o 
  16   3   6      200.39      196.69     11.69 o 
  17   3   6       53.03       28.21     11.01 o 
  18   3   6      117.84       84.12     16.83 o 
 -22   4   6        0.82        0.00      9.31 o 
 -21   4   6       28.69       16.55      8.51 o 
 -20   4   6        1.06        0.00      6.86 o 
 -19   4   6      183.84      139.47     16.45 o 
 -18   4   6      394.40      400.30     15.49 o 
 -17   4   6       96.51       59.00      8.71 o 
 -16   4   6      259.05      293.02     10.62 o 
 -15   4   6       18.17       13.39      4.37 o 
 -14   4   6       31.94       19.70      3.42 o 
 -13   4   6       49.35       47.02      3.97 o 
 -12   4   6       35.10       32.97      4.34 o 
 -11   4   6        6.21        6.97      3.06 o 
 -10   4   6        3.11        2.78      2.61 o 
  -9   4   6      366.92      357.93      8.19 o 
  -8   4   6      999.61     1076.23     15.28 o 
  -7   4   6      167.61      184.40      5.62 o 
  -6   4   6     1347.40     1419.08     19.93 o 
  -5   4   6        1.32        0.00      3.32 o 
  -4   4   6        6.85        4.18      2.12 o 
  -3   4   6      104.88      116.36      3.77 o 
  -2   4   6      653.96      612.97     14.24 o 
  -1   4   6      934.60      959.96     16.90 o 
   0   4   6      102.13       96.56      6.24 o 
   1   4   6     1466.91     1487.98     23.87 o 
   2   4   6     1428.44     1584.86     24.39 o 
   3   4   6      808.83      857.96     13.82 o 
   4   4   6      301.00      319.00      9.56 o 
   5   4   6      338.66      331.29      9.07 o 
   6   4   6        0.80        0.84      2.48 o 
   7   4   6        3.26        4.86      5.01 o 
   8   4   6      231.30      255.29      7.84 o 
   9   4   6      156.20      169.29      7.83 o 
  10   4   6      288.64      287.43      8.65 o 
  11   4   6      950.52     1023.29     23.28 o 
  12   4   6      102.91      120.84      8.43 o 
  13   4   6       22.66        6.29      6.56 o 
  14   4   6     1296.62     1303.49     43.99 o 
  15   4   6       50.08       39.09      6.45 o 
  16   4   6      269.99      266.56     14.79 o 
  17   4   6        0.87       20.70     12.26 o 
 -21   5   6      176.27      177.16     17.05 o 
 -20   5   6      328.76      342.07     17.26 o 
 -19   5   6       55.04       75.83     11.28 o 
 -18   5   6      192.77      222.23     15.69 o 
 -17   5   6      116.03      123.65     11.46 o 
 -16   5   6        0.06        0.01      5.11 o 
 -15   5   6      598.41      500.09     14.94 o 
 -14   5   6       21.58       20.42      3.83 o 
 -13   5   6      609.86      659.83     16.86 o 
 -12   5   6       91.58       76.12      5.43 o 
 -11   5   6      259.03      275.11      7.94 o 
 -10   5   6      569.39      576.36     14.46 o 
  -9   5   6     2458.84     2573.42     40.08 o 
  -8   5   6     2147.54     2336.40     34.51 o 
  -7   5   6     1041.90     1003.17     17.31 o 
  -6   5   6        6.63       12.50      3.19 o 
  -5   5   6     1947.21     1970.81     28.67 o 
  -4   5   6     1076.66      974.38     26.41 o 
  -3   5   6      392.50      386.89      9.08 o 
  -2   5   6      327.32      334.65      7.69 o 
  -1   5   6      933.88      942.64     14.32 o 
   0   5   6      913.65      972.28     21.47 o 
   1   5   6       20.49       19.94      5.97 o 
   2   5   6      463.53      556.43     13.03 o 
   3   5   6       40.77       41.80      3.92 o 
   4   5   6      110.89      109.21      5.68 o 
   5   5   6       19.60       20.00      5.03 o 
   6   5   6      719.71      732.16     16.92 o 
   7   5   6      143.70      129.73      7.01 o 
   8   5   6      829.23      849.87     18.94 o 
   9   5   6        0.11        0.00      3.46 o 
  10   5   6     3181.51     3104.91     57.04 o 
  11   5   6        5.08        8.68      4.01 o 
  12   5   6       79.54       75.74      5.70 o 
  13   5   6        1.61        7.74      5.79 o 
  14   5   6      197.61      212.37     11.52 o 
  15   5   6      708.53      804.34     28.01 o 
  16   5   6      165.26      144.48     13.02 o 
 -20   6   6      116.16      104.75     14.15 o 
 -19   6   6       86.82       97.06     13.24 o 
 -18   6   6       47.66       32.22     12.63 o 
 -17   6   6      385.40      344.97     17.05 o 
 -16   6   6       61.59       54.31      9.28 o 
 -15   6   6      133.81      148.54      6.95 o 
 -14   6   6      241.97      212.41     10.77 o 
 -13   6   6      127.65      139.26      7.20 o 
 -12   6   6      176.58      173.22      7.99 o 
 -11   6   6     1200.43     1202.70     29.03 o 
 -10   6   6       41.62       30.51      6.17 o 
  -9   6   6      205.71      208.52      8.82 o 
  -8   6   6      365.35      389.30     10.90 o 
  -7   6   6        0.11        0.82      3.45 o 
  -6   6   6      541.53      500.88     14.87 o 
  -5   6   6       44.00       43.75      4.86 o 
  -4   6   6     2679.20     2781.93     50.66 o 
  -3   6   6      110.77      106.65      5.46 o 
  -2   6   6       86.65       82.40      5.35 o 
  -1   6   6      483.34      525.55     13.64 o 
   0   6   6      155.14      183.53     10.56 o 
   1   6   6      316.75      282.64      9.37 o 
   2   6   6        7.84        7.77      5.69 o 
   3   6   6       50.94       45.65      6.87 o 
   4   6   6      869.08      843.22     16.97 o 
   5   6   6        3.22       12.82      4.13 o 
   6   6   6        0.23        0.00      3.79 o 
   7   6   6       23.58       17.44      4.64 o 
   8   6   6      374.82      363.93     16.29 o 
   9   6   6     1423.85     1380.13     31.43 o 
  10   6   6       98.07       90.89      7.93 o 
  11   6   6       10.99       12.05      4.62 o 
  12   6   6       14.70       14.19      8.89 o 
  13   6   6     1247.47     1258.78     36.40 o 
  14   6   6        2.41        0.00      5.52 o 
  15   6   6      101.12       65.94     10.20 o 
  16   6   6      277.74      281.00     30.49 o 
 -19   7   6       10.80       10.88      9.16 o 
 -18   7   6        2.94        3.49      7.53 o 
 -17   7   6        0.90        0.00      7.14 o 
 -16   7   6       25.74       25.12      5.74 o 
 -15   7   6       10.38        8.56      5.03 o 
 -14   7   6       99.92       82.25      7.90 o 
 -13   7   6      238.59      202.46     10.38 o 
 -12   7   6     1382.52     1196.63     33.50 o 
 -11   7   6     1610.21     1453.06     40.49 o 
 -10   7   6      125.67      113.85     10.60 o 
  -9   7   6        0.75        3.62      5.00 o 
  -8   7   6      289.39      284.26     11.70 o 
  -7   7   6        3.41       14.29      5.75 o 
  -6   7   6      614.61      647.01     14.96 o 
  -5   7   6      161.08      169.45      7.72 o 
  -4   7   6       32.84       42.68      4.85 o 
  -3   7   6       56.76       60.38      5.23 o 
  -2   7   6        9.54       10.64      4.11 o 
  -1   7   6     1189.71     1231.13     27.73 o 
   0   7   6        0.91        8.37      4.50 o 
   1   7   6      155.35      141.61      7.07 o 
   2   7   6       26.42       35.64      6.16 o 
   3   7   6      311.98      282.91     10.99 o 
   4   7   6       29.11       40.43      6.26 o 
   5   7   6       76.96       84.55      5.78 o 
   6   7   6        4.78       10.99      3.90 o 
   7   7   6       30.93       30.39      5.28 o 
   8   7   6      822.49      862.73     22.54 o 
   9   7   6        3.12        8.19      5.21 o 
  10   7   6       93.61       74.27      8.86 o 
  11   7   6      611.89      582.53     22.73 o 
  12   7   6       96.90       98.82     11.92 o 
  13   7   6       78.60       65.24      7.89 o 
  14   7   6      190.04      200.19     15.61 o 
  15   7   6       20.50       14.70     11.74 o 
 -18   8   6      386.17      451.19     43.31 o 
 -17   8   6       11.05        8.76      8.96 o 
 -16   8   6       88.04      108.49     12.14 o 
 -15   8   6      558.78      629.06     30.54 o 
 -14   8   6        2.13        0.00      5.71 o 
 -13   8   6        7.85       22.22      6.54 o 
 -12   8   6       79.26       69.78     10.75 o 
 -11   8   6        4.12        0.08      4.79 o 
 -10   8   6        0.16        6.54      6.31 o 
  -9   8   6       11.59       31.91      5.75 o 
  -8   8   6       78.43       88.36      9.61 o 
  -7   8   6       98.08      101.46      7.05 o 
  -6   8   6      598.67      587.36     19.62 o 
  -5   8   6        0.08        3.87      4.72 o 
  -4   8   6       23.77       21.88      5.30 o 
  -3   8   6     1438.55     1498.67     30.08 o 
  -2   8   6      241.38      233.65     14.29 o 
  -1   8   6     6210.69     6461.08    100.13 o 
   0   8   6       97.73       94.88      8.28 o 
   1   8   6     1423.65     1414.83     29.76 o 
   2   8   6      394.54      402.29     12.53 o 
   3   8   6      405.08      404.50     15.47 o 
   4   8   6     1198.02     1202.63     31.05 o 
   5   8   6      219.55      210.31     16.52 o 
   6   8   6       86.97       93.40      7.19 o 
   7   8   6        1.77        0.00      4.76 o 
   8   8   6      280.12      269.85     12.33 o 
   9   8   6      708.17      652.10     23.37 o 
  10   8   6      177.22      187.25     11.69 o 
  11   8   6       29.23       30.31      7.99 o 
  12   8   6      161.82      157.00     13.00 o 
  13   8   6      262.57      221.04     17.74 o 
 -16   9   6      115.89      119.78     17.48 o 
 -15   9   6      332.70      319.21     22.19 o 
 -14   9   6      124.07       85.56     18.35 o 
 -13   9   6      479.91      451.86     20.24 o 
 -12   9   6      111.27       65.26     13.68 o 
 -11   9   6       25.78       15.86      6.55 o 
 -10   9   6      245.50      186.32     15.09 o 
  -9   9   6       65.65       50.80     10.16 o 
  -8   9   6       18.05        0.00     17.58 o 
  -7   9   6       65.33       64.62      8.17 o 
  -6   9   6      389.53      387.95     15.79 o 
  -5   9   6       45.24       53.80      9.62 o 
  -4   9   6      207.85      222.33     10.19 o 
  -3   9   6       48.43       29.95      6.65 o 
  -2   9   6      220.83      216.97     13.65 o 
  -1   9   6      281.58      286.78     10.32 o 
   0   9   6       31.01       33.07      5.27 o 
   1   9   6      363.14      346.28     14.80 o 
   2   9   6       91.58       96.25      6.82 o 
   3   9   6        3.40        5.01      5.86 o 
   4   9   6      365.17      435.64     16.18 o 
   5   9   6        1.52        5.87      6.92 o 
   6   9   6      395.04      384.08     21.22 o 
   7   9   6      133.05      119.33     10.76 o 
   8   9   6       16.70       17.94      7.57 o 
   9   9   6       35.31       26.08     13.52 o 
  10   9   6       68.08       62.38     10.03 o 
  11   9   6        0.98       18.93     12.35 o 
  12   9   6      108.59      113.38     15.47 o 
 -14  10   6        6.81       11.59     14.70 o 
 -13  10   6      106.43       99.78     16.02 o 
 -12  10   6       95.37      121.95     14.39 o 
 -11  10   6      358.73      322.30     21.92 o 
 -10  10   6       50.79       56.91     11.83 o 
  -9  10   6       93.66       96.64      9.39 o 
  -8  10   6      141.63      135.57     10.43 o 
  -7  10   6      158.69      174.60     18.00 o 
  -6  10   6      435.37      451.68     18.88 o 
  -5  10   6       11.86       10.25      5.74 o 
  -4  10   6       37.52       38.64      9.73 o 
  -3  10   6       30.75       32.03      7.41 o 
  -2  10   6     1306.34     1373.32     38.23 o 
  -1  10   6        2.87        0.00      5.81 o 
   0  10   6       66.56       51.70     15.48 o 
   1  10   6      838.15      892.89     28.99 o 
   2  10   6      779.61      761.60     24.96 o 
   3  10   6       56.13       50.24      7.69 o 
   4  10   6       83.81      101.93      8.43 o 
   5  10   6       12.96       31.50     10.93 o 
   6  10   6       26.06       29.14      8.74 o 
   7  10   6       81.95       61.61     13.96 o 
   8  10   6      332.67      317.52     31.41 o 
   9  10   6      161.47      173.80     27.71 o 
  10  10   6       76.71       76.12     23.08 o 
 -12  11   6       23.14       18.47     13.10 o 
 -11  11   6      160.78      180.07     30.29 o 
 -10  11   6       29.77       27.75     10.47 o 
  -9  11   6      173.58      176.10     16.25 o 
  -8  11   6       81.85       80.81     10.52 o 
  -7  11   6       99.03      114.38     10.49 o 
  -6  11   6      210.45      215.27     13.52 o 
  -5  11   6       29.32       22.50      7.02 o 
  -4  11   6       31.88       36.00      8.89 o 
  -3  11   6      221.06      217.49     14.42 o 
  -2  11   6      168.97      164.24     12.32 o 
  -1  11   6      145.07      137.19     11.23 o 
   0  11   6       61.87       44.40      7.93 o 
   1  11   6      615.72      636.88     22.89 o 
   2  11   6       17.87       16.78     12.28 o 
   3  11   6       24.60       34.23      8.76 o 
   4  11   6      320.98      356.52     23.45 o 
   5  11   6       63.71       72.75     16.68 o 
   6  11   6       92.29       98.72     16.22 o 
   7  11   6       42.74       58.03     19.66 o 
  -7  12   6       44.54       16.68     17.51 o 
  -6  12   6        2.68       15.56     12.08 o 
  -5  12   6       48.23       56.49     14.23 o 
  -4  12   6       10.38        0.18     14.99 o 
  -3  12   6        3.73        0.00      8.98 o 
  -2  12   6       14.79       28.18     11.91 o 
  -1  12   6      574.24      603.27     39.27 o 
   0  12   6        3.10        6.03     10.54 o 
   1  12   6       45.21       43.86     24.51 o 
   2  12   6       93.44      121.44     15.72 o 
 -23   1   7       15.90       15.86     12.45 o 
 -22   1   7        7.66        1.26      7.22 o 
 -21   1   7       76.76       64.11     13.71 o 
 -20   1   7      932.08      958.78     35.27 o 
 -19   1   7      544.44      553.63     26.02 o 
 -18   1   7       52.71       57.35      5.59 o 
 -17   1   7      283.48      269.94     15.03 o 
 -16   1   7      969.24      985.36     23.94 o 
 -15   1   7      218.82      214.99      7.55 o 
 -14   1   7      148.69      155.90      6.69 o 
 -13   1   7       73.91       71.39      7.39 o 
 -12   1   7      543.02      559.12     11.69 o 
 -11   1   7      165.38      173.59      5.57 o 
 -10   1   7      742.47      735.58     12.39 o 
  -9   1   7     1486.74     1394.39     21.29 o 
  -8   1   7     1056.59     1051.95     15.46 o 
  -7   1   7     2167.00     2202.91     30.94 o 
  -6   1   7     2244.44     2301.70     34.36 o 
  -5   1   7     1222.20     1126.77     16.62 o 
  -4   1   7     2032.55     1933.20     25.42 o 
  -3   1   7     7036.85     6949.25    113.01 o 
  -2   1   7    11925.91    12878.75    196.16 o 
  -1   1   7      736.26      657.42     12.08 o 
   0   1   7       60.60       70.94      3.20 o 
   1   1   7      464.60      596.49      8.84 o 
   2   1   7      360.90      425.86      7.10 o 
   3   1   7     1241.01     1233.81     14.41 o 
   4   1   7      321.42      340.95      6.11 o 
   5   1   7       76.46      105.51      3.37 o 
   6   1   7      106.87      101.04      4.22 o 
   7   1   7      142.38      148.15      5.44 o 
   8   1   7     3579.21     3691.62     48.12 o 
   9   1   7       12.97       14.59      3.25 o 
  10   1   7      153.07      135.98      6.88 o 
  11   1   7     1669.65     1785.31     35.71 o 
  12   1   7      855.09      879.52     21.92 o 
  13   1   7      239.16      264.49     10.96 o 
  14   1   7      226.84      188.88      9.47 o 
  15   1   7       90.47      107.74      8.41 o 
  16   1   7      651.61      668.45     28.18 o 
  17   1   7      188.90      156.32     18.46 o 
 -23   2   7       22.45       22.67     14.91 o 
 -22   2   7       63.93       73.80     11.73 o 
 -21   2   7        0.94        4.58      2.50 o 
 -20   2   7        3.47        8.34      7.09 o 
 -19   2   7       62.53       48.08      5.82 o 
 -18   2   7      136.41      153.92      8.64 o 
 -17   2   7       58.76       60.70      5.18 o 
 -16   2   7        1.64       11.46      4.41 o 
 -15   2   7        5.38        0.25      4.94 o 
 -14   2   7     1582.67     1647.65     28.84 o 
 -13   2   7      568.61      573.83     13.39 o 
 -12   2   7      106.76      139.09      5.58 o 
 -11   2   7        0.06        0.00      2.77 o 
 -10   2   7     1161.10     1190.26     21.58 o 
  -9   2   7       21.13       13.55      2.43 o 
  -8   2   7      310.62      296.44      7.67 o 
  -7   2   7      544.97      531.06     12.49 o 
  -6   2   7      621.63      588.91     11.31 o 
  -5   2   7      197.45      263.76      5.69 o 
  -4   2   7      777.65      736.57     20.62 o 
  -3   2   7      847.17      775.55     15.33 o 
  -2   2   7      122.17      161.72      6.73 o 
  -1   2   7      177.27      219.73      7.28 o 
   0   2   7      906.79     1022.21     19.09 o 
   1   2   7        5.58        7.36      1.53 o 
   2   2   7      162.87      187.57      4.67 o 
   3   2   7     1675.78     1798.33     24.61 o 
   4   2   7     1534.62     1544.90     25.00 o 
   5   2   7     1896.75     1969.80     29.64 o 
   6   2   7       12.03       11.38      2.68 o 
   7   2   7        1.22        0.19      2.67 o 
   8   2   7      586.90      611.65     13.31 o 
   9   2   7     3664.94     3937.39     57.39 o 
  10   2   7      773.64      756.20     15.40 o 
  11   2   7      350.25      324.41      9.44 o 
  12   2   7       67.31       62.42      5.01 o 
  13   2   7     1311.47     1388.82     45.42 o 
  14   2   7       86.92       75.66      7.37 o 
  15   2   7      302.83      276.83     14.96 o 
  16   2   7      124.50      110.87      9.79 o 
  17   2   7      287.86      216.94     20.34 o 
 -22   3   7       30.06       36.12     10.19 o 
 -21   3   7       56.71       70.15      9.19 o 
 -20   3   7        1.13        0.00      5.25 o 
 -19   3   7       61.15       55.16      6.29 o 
 -18   3   7      233.85      235.46     11.90 o 
 -17   3   7      256.91      207.94     10.50 o 
 -16   3   7       54.72       51.19      4.83 o 
 -15   3   7        0.11        0.00      5.65 o 
 -14   3   7        0.00        0.00      3.48 o 
 -13   3   7      108.35      106.39      7.01 o 
 -12   3   7       55.64       72.73      4.24 o 
 -11   3   7       41.42       64.88      5.25 o 
 -10   3   7       30.47       24.62      3.99 o 
  -9   3   7      367.53      386.63     11.64 o 
  -8   3   7      170.49      167.99      4.90 o 
  -7   3   7     2161.68     2074.23     39.41 o 
  -6   3   7      120.90      125.47      4.18 o 
  -5   3   7      128.17      132.66      6.18 o 
  -4   3   7     1459.10     1367.84     39.11 o 
  -3   3   7        2.79        6.87      4.38 o 
  -2   3   7      327.57      301.72     13.16 o 
  -1   3   7      646.84      692.99     22.68 o 
   0   3   7      736.15      797.30     16.35 o 
   1   3   7        6.21        0.74      1.77 o 
   2   3   7       25.43       35.07      3.69 o 
   3   3   7      301.25      314.26      7.16 o 
   4   3   7       51.75       43.89      3.93 o 
   5   3   7        1.55        1.46      3.06 o 
   6   3   7      682.98      700.13     15.12 o 
   7   3   7      737.89      772.38     14.38 o 
   8   3   7      144.25      149.46      6.20 o 
   9   3   7       96.01       94.08      5.08 o 
  10   3   7       60.24       80.42      5.55 o 
  11   3   7       89.81       70.79      5.73 o 
  12   3   7        0.33        6.07      4.19 o 
  13   3   7       46.15       32.51      8.53 o 
  14   3   7        0.29        3.40      6.14 o 
  15   3   7      111.49      111.07     11.73 o 
  16   3   7       21.29       20.75      7.38 o 
  17   3   7        4.01        0.00     10.78 o 
 -22   4   7       56.87       72.94     12.74 o 
 -21   4   7       64.96       69.60     11.72 o 
 -20   4   7      153.04      159.23     12.44 o 
 -19   4   7        8.50        1.60      8.75 o 
 -18   4   7        4.42        5.32      5.58 o 
 -17   4   7       15.60       14.97      5.20 o 
 -16   4   7      251.92      246.69     15.10 o 
 -15   4   7      168.26      184.60     10.19 o 
 -14   4   7       20.99       35.26      7.88 o 
 -13   4   7        0.36        6.75      4.41 o 
 -12   4   7        8.59        0.00      3.66 o 
 -11   4   7      370.11      348.78     11.98 o 
 -10   4   7      166.05      152.76      8.30 o 
  -9   4   7     1377.62     1368.02     26.47 o 
  -8   4   7      436.04      402.80      9.07 o 
  -7   4   7     5968.95     6066.79     78.03 o 
  -6   4   7      582.87      542.95     10.53 o 
  -5   4   7      199.02      183.48      5.81 o 
  -4   4   7      319.30      312.76      9.68 o 
  -3   4   7      725.25      752.35     16.04 o 
  -2   4   7     1973.18     1895.72     31.05 o 
  -1   4   7       29.00       32.36      1.47 o 
   0   4   7       60.94       46.19      2.85 o 
   1   4   7       44.68       51.59      3.95 o 
   2   4   7      311.58      336.03      9.73 o 
   3   4   7      512.31      564.55     11.72 o 
   4   4   7     1570.34     1582.71     22.96 o 
   5   4   7      208.11      224.57      6.97 o 
   6   4   7      470.42      466.12     10.68 o 
   7   4   7      326.98      333.81      8.40 o 
   8   4   7      929.46      978.60     18.73 o 
   9   4   7     1917.86     1990.52     36.41 o 
  10   4   7     3515.74     3548.68     61.52 o 
  11   4   7       76.80       83.52      6.09 o 
  12   4   7      478.55      421.17     15.33 o 
  13   4   7     2176.15     2125.81     67.59 o 
  14   4   7      482.86      469.30     18.46 o 
  15   4   7       64.16       57.23      7.70 o 
  16   4   7      141.35      144.06     15.90 o 
 -21   5   7       89.64      100.42     13.31 o 
 -20   5   7      119.39      128.46     13.83 o 
 -19   5   7       16.24       18.08      8.48 o 
 -18   5   7       67.93       81.77     13.95 o 
 -17   5   7       85.47       61.02      7.82 o 
 -16   5   7       48.03       47.21      7.57 o 
 -15   5   7     1021.98      901.62     25.82 o 
 -14   5   7       46.55       29.12      4.94 o 
 -13   5   7       27.12       24.33      4.68 o 
 -12   5   7      310.52      303.92     11.84 o 
 -11   5   7      719.18      718.12     19.29 o 
 -10   5   7      864.73      879.19     16.98 o 
  -9   5   7        0.52        0.50      2.91 o 
  -8   5   7      800.88      835.85     16.24 o 
  -7   5   7       80.84      103.32      5.29 o 
  -6   5   7       11.33       16.44      2.47 o 
  -5   5   7       65.22       70.93      5.39 o 
  -4   5   7        8.86        8.70      2.08 o 
  -3   5   7      126.19      138.75      5.46 o 
  -2   5   7        0.27        2.66      2.34 o 
  -1   5   7     1231.32     1357.55     34.49 o 
   0   5   7      226.33      235.31      7.56 o 
   1   5   7       30.81       31.94      3.91 o 
   2   5   7      736.80      831.68     16.22 o 
   3   5   7      516.97      530.37     11.93 o 
   4   5   7      273.36      260.02      8.39 o 
   5   5   7      755.44      779.45     18.62 o 
   6   5   7      170.44      176.41      6.91 o 
   7   5   7      555.07      518.60     12.99 o 
   8   5   7      168.57      145.14      7.40 o 
   9   5   7      204.74      212.93     11.95 o 
  10   5   7      732.29      620.45     14.77 o 
  11   5   7      140.16      122.37     10.16 o 
  12   5   7        0.06        9.72      7.26 o 
  13   5   7        2.13        6.88      6.54 o 
  14   5   7       17.23       12.35      7.21 o 
  15   5   7      117.46      120.32     12.35 o 
 -20   6   7      208.12      215.68     20.35 o 
 -19   6   7      670.63      773.25     36.62 o 
 -18   6   7       62.38       58.35     12.53 o 
 -17   6   7        0.06        4.30      7.08 o 
 -16   6   7        6.29        7.56      4.14 o 
 -15   6   7      136.58      129.65      7.64 o 
 -14   6   7      115.62       89.14      9.24 o 
 -13   6   7        0.79        0.00      5.27 o 
 -12   6   7        7.61        0.76      3.38 o 
 -11   6   7      198.89      196.75      8.15 o 
 -10   6   7       95.91       78.64      5.22 o 
  -9   6   7      166.40      166.28      9.42 o 
  -8   6   7      270.27      261.58      9.01 o 
  -7   6   7        0.07        2.18      3.69 o 
  -6   6   7     1338.34     1297.85     30.04 o 
  -5   6   7        8.87        6.28      4.12 o 
  -4   6   7     2478.39     2360.09     37.45 o 
  -3   6   7      342.77      390.47     14.10 o 
  -2   6   7     2059.23     2077.36     33.89 o 
  -1   6   7      652.80      729.26     13.06 o 
   0   6   7      400.93      429.28     10.44 o 
   1   6   7     1140.99     1172.94     22.48 o 
   2   6   7       49.65       53.66      4.82 o 
   3   6   7        1.43        6.34      3.93 o 
   4   6   7       32.94       34.73      4.45 o 
   5   6   7      505.06      464.56     16.59 o 
   6   6   7     1185.56     1167.29     27.86 o 
   7   6   7      408.45      434.65     10.88 o 
   8   6   7        0.22        0.68      3.68 o 
   9   6   7     1484.37     1410.70     36.55 o 
  10   6   7       92.26      114.85      7.86 o 
  11   6   7        6.47       12.13      5.60 o 
  12   6   7       35.39       31.56      6.69 o 
  13   6   7       55.82       47.33     20.81 o 
  14   6   7      449.02      478.25     24.25 o 
  15   6   7       28.91       28.28     12.16 o 
 -19   7   7        7.69       12.88     13.06 o 
 -18   7   7       35.86       27.80      7.68 o 
 -17   7   7        8.83       16.93     10.17 o 
 -16   7   7      898.84      983.41     40.58 o 
 -15   7   7       21.00       24.33      8.51 o 
 -14   7   7       24.21       29.30      5.68 o 
 -13   7   7      105.95      112.58      7.59 o 
 -12   7   7        1.57        0.00      5.26 o 
 -11   7   7      546.52      561.23     17.49 o 
 -10   7   7       23.77       17.96      5.19 o 
  -9   7   7       90.18       91.18     13.75 o 
  -8   7   7      687.24      648.27     18.06 o 
  -7   7   7      889.37      898.81     27.50 o 
  -6   7   7      534.38      555.15     18.93 o 
  -5   7   7      160.84      176.51      9.23 o 
  -4   7   7     1117.71     1041.58     22.72 o 
  -3   7   7     1131.09     1048.36     21.27 o 
  -2   7   7     1245.62     1191.32     26.06 o 
  -1   7   7      262.98      249.01      8.28 o 
   0   7   7      504.66      509.75     15.03 o 
   1   7   7      555.13      555.23     23.42 o 
   2   7   7      105.39       90.00      6.18 o 
   3   7   7     1039.37     1067.58     27.11 o 
   4   7   7      455.34      423.05     16.32 o 
   5   7   7       15.96       23.17      6.86 o 
   6   7   7        1.29        5.83      4.33 o 
   7   7   7     1971.86     1927.51     46.07 o 
   8   7   7       65.56       53.96      6.87 o 
   9   7   7        8.48        3.93      4.89 o 
  10   7   7       25.41       25.45      5.60 o 
  11   7   7      222.66      234.28     12.17 o 
  12   7   7       71.77       60.94     11.20 o 
  13   7   7       39.36       36.62     11.66 o 
  14   7   7        8.38        0.00     13.09 o 
 -18   8   7        2.44        6.63     10.01 o 
 -17   8   7        0.47       23.14     10.42 o 
 -16   8   7      254.40      269.19     19.30 o 
 -15   8   7        0.25        0.00      6.23 o 
 -14   8   7        7.78       19.46      6.10 o 
 -13   8   7        5.95       15.26      7.04 o 
 -12   8   7       42.82       39.90     12.96 o 
 -11   8   7       98.42       78.78     10.09 o 
 -10   8   7      105.61       76.54      7.21 o 
  -9   8   7        8.28       11.40      5.25 o 
  -8   8   7      140.22      143.05      8.60 o 
  -7   8   7      260.46      279.53     11.93 o 
  -6   8   7     1326.15     1358.61     33.89 o 
  -5   8   7      616.44      615.55     17.43 o 
  -4   8   7       18.37       16.83      4.35 o 
  -3   8   7       15.10       19.41      5.48 o 
  -2   8   7      292.47      295.05      9.99 o 
  -1   8   7      489.73      572.10     17.04 o 
   0   8   7      200.52      186.32      8.25 o 
   1   8   7      854.38      861.52     21.77 o 
   2   8   7       99.17       81.90     10.12 o 
   3   8   7        2.48        0.00      4.45 o 
   4   8   7      208.38      230.43     20.67 o 
   5   8   7       41.08       42.95      7.07 o 
   6   8   7      347.78      344.10     15.08 o 
   7   8   7      139.85      146.06     11.13 o 
   8   8   7      142.04      144.56      9.64 o 
   9   8   7       81.51       56.27      8.02 o 
  10   8   7        1.58        0.99      9.09 o 
  11   8   7      444.57      395.77     38.86 o 
  12   8   7       47.78       21.05     17.52 o 
 -16   9   7      679.41      686.71     42.94 o 
 -15   9   7        8.27        1.85     14.03 o 
 -14   9   7      482.35      385.65     22.24 o 
 -13   9   7      558.73      584.28     26.93 o 
 -12   9   7       69.30       67.42     17.76 o 
 -11   9   7       55.19       69.33      8.99 o 
 -10   9   7        8.69        7.07      6.96 o 
  -9   9   7       16.87       18.73      6.90 o 
  -8   9   7        0.07       12.13      7.04 o 
  -7   9   7       28.37       11.06     14.60 o 
  -6   9   7        3.71       10.51      5.20 o 
  -5   9   7       15.61       13.04      5.28 o 
  -4   9   7       35.82       41.41      8.37 o 
  -3   9   7       28.99       30.73      5.67 o 
  -2   9   7       23.83       23.31      7.11 o 
  -1   9   7      260.20      225.33     12.31 o 
   0   9   7      302.77      286.21     12.20 o 
   1   9   7       26.46       25.24      7.04 o 
   2   9   7      116.96      111.58      7.47 o 
   3   9   7      486.88      506.73     23.03 o 
   4   9   7      473.95      489.12     18.78 o 
   5   9   7      226.74      204.97     10.75 o 
   6   9   7      345.02      385.02     16.26 o 
   7   9   7      251.64      272.53     16.48 o 
   8   9   7      902.86      934.61     63.47 o 
   9   9   7       15.54        6.57     12.89 o 
  10   9   7       27.14       18.52     12.16 o 
 -14  10   7        2.31       10.31     12.03 o 
 -13  10   7        6.14       28.30     14.61 o 
 -12  10   7       16.49        0.13      7.10 o 
 -11  10   7        5.50        9.02     16.00 o 
 -10  10   7        1.77        1.40      5.66 o 
  -9  10   7        1.37        3.21     11.06 o 
  -8  10   7      296.09      287.41     13.69 o 
  -7  10   7        8.63       15.20      5.29 o 
  -6  10   7      150.04      154.15     10.79 o 
  -5  10   7       29.91       38.12      7.62 o 
  -4  10   7       50.84       76.06     10.14 o 
  -3  10   7      185.29      198.90     16.02 o 
  -2  10   7      380.45      368.52     24.51 o 
  -1  10   7       81.08       79.52      9.92 o 
   0  10   7      189.07      182.08     10.55 o 
   1  10   7      783.05      774.13     27.17 o 
   2  10   7        0.14        0.00      6.40 o 
   3  10   7      216.61      212.71     13.04 o 
   4  10   7        9.70        0.00     12.96 o 
   5  10   7      358.96      326.70     33.36 o 
   6  10   7       20.90       26.22     26.94 o 
   7  10   7       29.28        4.41     12.93 o 
   8  10   7        0.04        0.00     17.09 o 
 -11  11   7       20.20        9.71     26.10 o 
 -10  11   7       75.40       13.57     22.76 o 
  -9  11   7       47.12       19.05     42.14 o 
  -8  11   7        0.78        1.27     14.59 o 
  -7  11   7       76.75       56.41     11.98 o 
  -6  11   7        2.40       17.05      9.28 o 
  -5  11   7       52.71       74.03     11.59 o 
  -4  11   7       11.86       23.42     14.48 o 
  -3  11   7        1.31        0.30      8.65 o 
  -2  11   7      162.46      162.48     12.48 o 
  -1  11   7      240.19      239.59     19.35 o 
   0  11   7       61.34       59.38     13.09 o 
   1  11   7      241.96      242.32     24.97 o 
   2  11   7       28.67       22.22     11.28 o 
   3  11   7       16.41       27.10     19.55 o 
   4  11   7        0.78        0.00     12.69 o 
   5  11   7       26.89       27.61     15.44 o 
  -4  12   7      125.45       74.77     30.03 o 
  -3  12   7      460.26      493.88     31.16 o 
  -2  12   7      194.66      175.41     34.41 o 
  -1  12   7      133.10      131.14     33.54 o 
 -23   0   8      374.70      401.88     65.08 o 
 -22   0   8      220.05      132.53     27.06 o 
 -21   0   8     1600.74     1752.08    120.93 o 
 -20   0   8     1047.34     1014.87     59.20 o 
 -19   0   8       28.17       11.77     10.89 o 
 -18   0   8      995.41     1082.56     46.65 o 
 -17   0   8      727.32      788.40     27.78 o 
 -16   0   8       93.53      104.92      6.23 o 
 -15   0   8      120.25      104.73     14.20 o 
 -14   0   8       80.45       76.79      7.25 o 
 -13   0   8     5185.91     5711.62    134.11 o 
 -12   0   8      266.42      302.93     10.48 o 
 -11   0   8       40.50       33.50      4.22 o 
 -10   0   8      849.80      822.18     19.05 o 
  -9   0   8      816.84      699.51     15.66 o 
  -8   0   8      128.96      118.78      6.04 o 
  -7   0   8      541.05      597.35     14.48 o 
  -6   0   8     1600.96     1797.57     36.15 o 
  -5   0   8       28.03       35.17      4.26 o 
  -4   0   8       36.48       28.21     10.60 o 
  -3   0   8     8786.87     9872.92    139.22 o 
  -2   0   8     2070.36     2146.20     41.26 o 
  -1   0   8     2808.61     2860.24     50.39 o 
   0   0   8      322.82      340.57      9.11 o 
   1   0   8     5176.66     5168.94     60.81 o 
   2   0   8     1993.21     2098.83     28.63 o 
   3   0   8      610.74      640.17     15.23 o 
   4   0   8      110.86      113.62      5.38 o 
   5   0   8       25.71       32.65      4.77 o 
   6   0   8    15375.82    15618.52    203.98 o 
   7   0   8      483.16      529.73     16.27 o 
   8   0   8      658.68      660.07     18.66 o 
   9   0   8     1003.97     1042.23     26.99 o 
  10   0   8     2762.50     2915.48     71.56 o 
  11   0   8      203.22      188.83     10.51 o 
  12   0   8      260.16      287.74     14.56 o 
  13   0   8      153.92      139.93     11.80 o 
  14   0   8       38.89       26.29      9.29 o 
  15   0   8        0.35        0.00      8.97 o 
  16   0   8     1097.21     1198.86     76.85 o 
 -23   1   8      381.09      393.32     49.51 o 
 -22   1   8      221.65      216.69     20.40 o 
 -21   1   8      360.60      407.60     19.32 o 
 -20   1   8       62.44       58.67      9.50 o 
 -19   1   8      415.89      405.18     14.33 o 
 -18   1   8      103.56       95.43      6.63 o 
 -17   1   8       51.03       55.39      5.10 o 
 -16   1   8       20.38       19.79      4.52 o 
 -15   1   8      205.40      210.12      7.66 o 
 -14   1   8      825.42      871.51     17.04 o 
 -13   1   8      386.55      378.81     13.04 o 
 -12   1   8      621.99      673.22     15.89 o 
 -11   1   8       17.54       20.80      3.02 o 
 -10   1   8      783.89      769.25     13.11 o 
  -9   1   8      362.65      378.95      8.42 o 
  -8   1   8      807.76      774.55     13.24 o 
  -7   1   8      978.34     1007.65     14.82 o 
  -6   1   8      211.06      246.30      6.87 o 
  -5   1   8     1062.52     1163.78     18.75 o 
  -4   1   8     5240.18     5321.43     94.39 o 
  -3   1   8      564.91      545.13     11.86 o 
  -2   1   8     1312.17     1504.75     29.84 o 
  -1   1   8       36.03       32.22      2.74 o 
   0   1   8      259.62      260.87      6.03 o 
   1   1   8      321.46      359.65      6.50 o 
   2   1   8      382.61      361.93      6.69 o 
   3   1   8       51.80       62.19      3.16 o 
   4   1   8        0.52        0.00      2.14 o 
   5   1   8     5338.18     5545.10     75.22 o 
   6   1   8      108.79      123.14      4.36 o 
   7   1   8        0.08        0.00      2.59 o 
   8   1   8     4143.12     4310.25     63.53 o 
   9   1   8        0.02        3.04      4.28 o 
  10   1   8      128.10      137.55      5.73 o 
  11   1   8      250.39      249.39      8.50 o 
  12   1   8      499.92      499.01     14.77 o 
  13   1   8      174.85      181.57      9.87 o 
  14   1   8        0.31        2.33      4.92 o 
  15   1   8      168.27      160.20      9.89 o 
  16   1   8      463.14      454.10     26.51 o 
 -22   2   8      195.50      185.97     25.91 o 
 -21   2   8      316.52      341.86     16.21 o 
 -20   2   8       62.27       56.55      9.81 o 
 -19   2   8      168.36      161.23      9.79 o 
 -18   2   8      205.16      218.67     11.29 o 
 -17   2   8      318.16      311.19     12.37 o 
 -16   2   8        1.36        2.24      3.84 o 
 -15   2   8     1494.28     1502.32     28.78 o 
 -14   2   8       22.07       25.63      3.96 o 
 -13   2   8       15.55       16.71      3.78 o 
 -12   2   8        1.27        3.14      3.08 o 
 -11   2   8      160.26      156.67      6.10 o 
 -10   2   8      765.53      788.09     15.18 o 
  -9   2   8       97.06      107.96      4.82 o 
  -8   2   8      829.21      779.77     14.77 o 
  -7   2   8      115.91      108.72      5.48 o 
  -6   2   8     2155.17     2054.47     34.63 o 
  -5   2   8       91.95      135.05      3.58 o 
  -4   2   8      222.73      241.00      9.21 o 
  -3   2   8       75.19       74.83      8.58 o 
  -2   2   8     1109.17     1019.91     37.75 o 
  -1   2   8      195.95      178.72      7.45 o 
   0   2   8      129.77      128.55      7.01 o 
   1   2   8       63.42       55.43      3.85 o 
   2   2   8      537.02      501.22     12.60 o 
   3   2   8        2.66        7.04      4.40 o 
   4   2   8        1.39        6.03      2.20 o 
   5   2   8     1128.58     1126.33     18.56 o 
   6   2   8      266.04      282.92      8.58 o 
   7   2   8      520.97      503.97     11.48 o 
   8   2   8     1123.03     1143.65     21.69 o 
   9   2   8     1022.72     1030.59     21.24 o 
  10   2   8      583.03      622.70     14.86 o 
  11   2   8      164.92      166.41      7.08 o 
  12   2   8        0.20        8.56      5.12 o 
  13   2   8        2.71        0.00      4.54 o 
  14   2   8        7.75        0.00      6.24 o 
  15   2   8       39.67       34.73      6.80 o 
  16   2   8        0.67        2.57      8.31 o 
 -22   3   8      202.90      194.28     24.53 o 
 -21   3   8      370.54      408.17     22.62 o 
 -20   3   8      293.22      270.46     13.63 o 
 -19   3   8       32.86       29.05      5.57 o 
 -18   3   8       50.58       46.54      8.12 o 
 -17   3   8      151.47      157.04      8.82 o 
 -16   3   8        1.85        0.00      4.45 o 
 -15   3   8      349.52      324.31     10.53 o 
 -14   3   8      396.34      413.52     11.73 o 
 -13   3   8       69.28       66.56      6.21 o 
 -12   3   8      548.14      563.47     13.32 o 
 -11   3   8      562.80      536.18     12.16 o 
 -10   3   8      100.07      104.21      4.84 o 
  -9   3   8       33.12       39.80      3.82 o 
  -8   3   8     4487.22     4594.63     53.40 o 
  -7   3   8      863.92      822.68     19.65 o 
  -6   3   8      563.36      590.84     16.38 o 
  -5   3   8       19.03       21.65      2.30 o 
  -4   3   8     3401.03     3580.16     54.67 o 
  -3   3   8        0.20        2.49      3.82 o 
  -2   3   8      193.71      201.91      8.21 o 
  -1   3   8      141.53       97.70      5.69 o 
   0   3   8     2118.18     2124.81     35.52 o 
   1   3   8        6.31        3.75      2.40 o 
   2   3   8        0.68        2.01      3.47 o 
   3   3   8      735.12      732.49     15.36 o 
   4   3   8     2943.78     3063.19     48.79 o 
   5   3   8     3003.52     3111.69     44.66 o 
   6   3   8      594.71      591.85     15.11 o 
   7   3   8        1.78        0.65      2.57 o 
   8   3   8      694.75      704.48     14.74 o 
   9   3   8     2367.24     2382.60     39.48 o 
  10   3   8       75.77       71.92      5.28 o 
  11   3   8      434.72      410.11     13.63 o 
  12   3   8      990.11     1013.66     27.79 o 
  13   3   8      144.32      129.18      9.19 o 
  14   3   8       32.38       25.98      6.24 o 
  15   3   8      307.71      291.97     17.83 o 
  16   3   8      121.66      122.40     17.39 o 
 -21   4   8        1.20        6.40      6.16 o 
 -20   4   8       51.42       42.45      6.84 o 
 -19   4   8        2.61        7.55      7.73 o 
 -18   4   8       81.28       70.99      7.92 o 
 -17   4   8        9.02        0.19      7.68 o 
 -16   4   8      340.69      379.05     14.10 o 
 -15   4   8      206.98      214.00     10.79 o 
 -14   4   8      102.23       88.20      5.86 o 
 -13   4   8      137.16      147.07      6.68 o 
 -12   4   8      137.16      120.64      5.85 o 
 -11   4   8       48.41       63.12      4.58 o 
 -10   4   8       44.45       55.60      4.21 o 
  -9   4   8        0.01        0.16      2.62 o 
  -8   4   8      142.42      126.68      5.59 o 
  -7   4   8      486.52      433.09     11.03 o 
  -6   4   8      800.70      753.99     24.69 o 
  -5   4   8       47.36       49.96      3.05 o 
  -4   4   8       64.08       81.94      3.73 o 
  -3   4   8      164.35      184.29      9.41 o 
  -2   4   8       15.47        7.58      5.71 o 
  -1   4   8       43.72       55.34      6.53 o 
   0   4   8     1118.01     1156.64     25.89 o 
   1   4   8      223.12      199.71      6.51 o 
   2   4   8      417.05      435.90     12.99 o 
   3   4   8     1169.88     1125.31     20.11 o 
   4   4   8        9.37       14.12      3.69 o 
   5   4   8       73.06       56.05      4.66 o 
   6   4   8      783.67      812.35     17.05 o 
   7   4   8      965.21     1046.56     21.06 o 
   8   4   8       29.26       28.86      3.60 o 
   9   4   8       94.37       90.34      9.02 o 
  10   4   8       12.79       29.44      4.59 o 
  11   4   8      222.26      216.94      9.17 o 
  12   4   8        0.36        0.83      5.28 o 
  13   4   8       57.22       64.18      7.23 o 
  14   4   8       37.27       32.35      7.33 o 
  15   4   8        0.11        0.00      7.99 o 
 -21   5   8        2.15        1.47     14.05 o 
 -20   5   8      203.32      201.83     14.46 o 
 -19   5   8      986.17     1044.30     43.67 o 
 -18   5   8        0.01        0.00      6.22 o 
 -17   5   8      382.82      341.88     14.17 o 
 -16   5   8      281.93      279.02     11.49 o 
 -15   5   8       22.32       13.73      5.04 o 
 -14   5   8      861.66      780.27     19.12 o 
 -13   5   8      686.51      624.89     16.55 o 
 -12   5   8      208.69      199.95     10.62 o 
 -11   5   8     1148.00     1142.45     28.26 o 
 -10   5   8     1087.40      996.44     21.84 o 
  -9   5   8     1076.49     1057.27     27.47 o 
  -8   5   8     1045.96     1050.20     21.98 o 
  -7   5   8     3112.23     3103.09     49.86 o 
  -6   5   8        0.02        2.44      1.99 o 
  -5   5   8      153.32      167.06      6.40 o 
  -4   5   8     4026.47     4053.35     61.79 o 
  -3   5   8     2559.90     2609.86     45.31 o 
  -2   5   8       98.06       89.97      3.58 o 
  -1   5   8      853.99      857.38     14.75 o 
   0   5   8     1156.48     1194.06     19.38 o 
   1   5   8      843.73      821.63     12.91 o 
   2   5   8        0.23        1.62      5.22 o 
   3   5   8     1104.31     1124.03     25.90 o 
   4   5   8      402.88      352.19      8.73 o 
   5   5   8      730.80      759.36     17.76 o 
   6   5   8      244.15      259.33      7.81 o 
   7   5   8       75.73       77.70      5.11 o 
   8   5   8     2572.21     2659.50     53.45 o 
   9   5   8      361.11      378.05     11.02 o 
  10   5   8      734.10      720.49     19.69 o 
  11   5   8       65.76       43.75      5.43 o 
  12   5   8     1037.88     1058.99     34.84 o 
  13   5   8       43.74       23.88      8.83 o 
  14   5   8       24.44       49.34     16.39 o 
 -20   6   8       34.10        5.81      7.91 o 
 -19   6   8       54.02       44.53      9.87 o 
 -18   6   8        1.40       22.22     10.39 o 
 -17   6   8        2.32        0.00     10.41 o 
 -16   6   8        0.48        8.42      5.70 o 
 -15   6   8      108.62       77.61      5.75 o 
 -14   6   8        9.76       10.13      3.91 o 
 -13   6   8      112.33      114.42      6.20 o 
 -12   6   8      621.65      573.43     15.27 o 
 -11   6   8      154.23      163.86      7.38 o 
 -10   6   8      292.67      281.84      9.27 o 
  -9   6   8       18.74       22.45      4.30 o 
  -8   6   8      162.64      155.92      7.29 o 
  -7   6   8      662.35      642.48     18.28 o 
  -6   6   8      482.26      497.36     14.12 o 
  -5   6   8       49.77       50.12      4.51 o 
  -4   6   8     4616.18     4821.23     98.42 o 
  -3   6   8      508.29      501.90     19.37 o 
  -2   6   8     1128.87     1129.14     28.55 o 
  -1   6   8      144.23      169.82      6.60 o 
   0   6   8       63.61       74.11      8.85 o 
   1   6   8       48.74       45.12      5.14 o 
   2   6   8       37.13       45.06      6.56 o 
   3   6   8      119.36      116.55      5.71 o 
   4   6   8      184.92      174.51      6.57 o 
   5   6   8      238.99      253.89      8.83 o 
   6   6   8      310.57      287.03      8.96 o 
   7   6   8       32.95       22.73      7.25 o 
   8   6   8     1120.06     1034.59     21.95 o 
   9   6   8       50.47       40.61      5.35 o 
  10   6   8      414.09      366.95     13.09 o 
  11   6   8       42.83       46.84      7.83 o 
  12   6   8       86.56       57.75     11.13 o 
  13   6   8        8.69        8.19      9.61 o 
 -19   7   8      172.58      184.61     19.07 o 
 -18   7   8      158.30      183.45     20.80 o 
 -17   7   8       35.45       39.69     10.57 o 
 -16   7   8      160.47      168.40     20.03 o 
 -15   7   8       84.60       63.70      6.76 o 
 -14   7   8      326.32      245.70     12.54 o 
 -13   7   8       82.97       82.61      6.33 o 
 -12   7   8        0.10        8.94      4.46 o 
 -11   7   8      296.74      248.15     10.50 o 
 -10   7   8      177.59      213.09      8.81 o 
  -9   7   8      202.69      192.33      8.46 o 
  -8   7   8       62.38       73.07      7.74 o 
  -7   7   8        0.06        0.00      4.94 o 
  -6   7   8        5.20        3.61      3.89 o 
  -5   7   8        1.17        0.00      8.32 o 
  -4   7   8       51.91       56.15      4.56 o 
  -3   7   8      332.24      380.59     11.59 o 
  -2   7   8      896.72      879.91     17.40 o 
  -1   7   8     1216.81     1253.98     31.33 o 
   0   7   8        0.02        9.15      3.40 o 
   1   7   8      646.82      661.06     18.29 o 
   2   7   8        4.85        8.18      2.76 o 
   3   7   8      354.68      353.79     12.60 o 
   4   7   8       10.14       11.55      4.37 o 
   5   7   8       19.37       22.83      6.17 o 
   6   7   8       29.08       25.56      4.95 o 
   7   7   8       76.45       64.07      7.00 o 
   8   7   8       12.75       12.13      5.77 o 
   9   7   8      101.68       89.57      8.57 o 
  10   7   8       98.87       95.62      8.89 o 
  11   7   8      197.65      164.71     17.57 o 
  12   7   8       87.86       72.76     14.30 o 
 -17   8   8      208.98      233.47     22.49 o 
 -16   8   8        4.98       12.21     13.51 o 
 -15   8   8       25.05       23.50      9.90 o 
 -14   8   8      206.01      209.10     13.46 o 
 -13   8   8        0.63        6.94      5.59 o 
 -12   8   8       51.64       41.22      5.52 o 
 -11   8   8      158.81      165.93      9.32 o 
 -10   8   8       14.04       16.20      5.61 o 
  -9   8   8      200.21      208.50     10.42 o 
  -8   8   8        0.42        3.52      4.46 o 
  -7   8   8        5.70       11.28      6.02 o 
  -6   8   8       19.51       19.80      5.22 o 
  -5   8   8     1109.44     1069.69     25.93 o 
  -4   8   8      262.71      258.40     10.28 o 
  -3   8   8     1404.26     1350.68     30.47 o 
  -2   8   8      850.60      901.69     19.54 o 
  -1   8   8      142.31      135.71      7.11 o 
   0   8   8      318.45      308.46     11.61 o 
   1   8   8       21.14       10.87      8.19 o 
   2   8   8      280.15      279.42     10.94 o 
   3   8   8      836.07      855.29     29.40 o 
   4   8   8        1.30        4.44      5.04 o 
   5   8   8      364.59      344.56     14.87 o 
   6   8   8      781.78      772.45     24.75 o 
   7   8   8       57.47       53.13      7.03 o 
   8   8   8      146.31      115.73     13.76 o 
   9   8   8      184.23      172.74     17.77 o 
  10   8   8      739.30      791.36     51.73 o 
  11   8   8       43.04       28.99     14.56 o 
 -15   9   8        1.68        0.00      9.73 o 
 -14   9   8      171.93      161.65     20.83 o 
 -13   9   8        0.77        4.33      6.52 o 
 -12   9   8      311.17      269.32     17.74 o 
 -11   9   8        0.37        0.66      6.13 o 
 -10   9   8       16.22       38.06      7.99 o 
  -9   9   8      451.12      440.06     18.78 o 
  -8   9   8      274.90      252.03     14.85 o 
  -7   9   8      317.84      341.88     15.01 o 
  -6   9   8        1.54        2.92      6.13 o 
  -5   9   8      706.42      732.07     22.77 o 
  -4   9   8      181.72      196.05      9.39 o 
  -3   9   8      310.99      280.28     19.36 o 
  -2   9   8      220.69      216.13      9.88 o 
  -1   9   8       16.01       10.27      8.12 o 
   0   9   8        7.90        8.03      6.50 o 
   1   9   8        0.01        4.65      5.92 o 
   2   9   8       29.59       29.57      6.91 o 
   3   9   8       68.13       73.44      6.64 o 
   4   9   8        3.78        0.00      5.51 o 
   5   9   8        0.64       13.13      5.62 o 
   6   9   8       24.56        4.60     12.37 o 
   7   9   8       57.52       75.96     15.26 o 
   8   9   8      138.14      149.43     20.05 o 
   9   9   8       19.06        6.80     22.71 o 
 -13  10   8        9.49        0.79     18.04 o 
 -12  10   8       31.92       35.19     10.74 o 
 -11  10   8      120.08      122.97     22.02 o 
 -10  10   8      154.86      182.85     17.23 o 
  -9  10   8      812.23      808.75     41.33 o 
  -8  10   8       50.58       41.31     11.22 o 
  -7  10   8      297.70      325.66     15.98 o 
  -6  10   8      522.50      543.77     21.12 o 
  -5  10   8      304.64      303.07     12.93 o 
  -4  10   8      389.64      369.68     18.41 o 
  -3  10   8       49.91       38.55      8.41 o 
  -2  10   8      130.91      126.35      8.53 o 
  -1  10   8      195.50      202.64     17.58 o 
   0  10   8      195.48      199.69     13.38 o 
   1  10   8        0.26        0.00     10.22 o 
   2  10   8      614.31      698.84     25.73 o 
   3  10   8        5.20       15.50     11.07 o 
   4  10   8       92.74       90.45     12.16 o 
   5  10   8      197.76      178.92     18.73 o 
   6  10   8      468.38      473.10     41.09 o 
   7  10   8      169.18      254.44     22.12 o 
  -9  11   8        2.82        0.00     27.71 o 
  -8  11   8      168.03      174.70     14.77 o 
  -7  11   8      712.26      838.16     38.26 o 
  -6  11   8      104.15      124.41     12.17 o 
  -5  11   8        3.37       15.51      9.78 o 
  -4  11   8      448.67      488.09     23.13 o 
  -3  11   8       31.68       34.18      9.64 o 
  -2  11   8      256.81      259.64     19.94 o 
  -1  11   8       25.72       22.14     14.58 o 
   0  11   8      640.97      663.33     37.86 o 
   1  11   8       30.58       21.44      8.62 o 
   2  11   8        0.88        0.00     15.03 o 
   3  11   8       13.49       18.41      9.11 o 
 -22   1   9       13.42        0.00     17.86 o 
 -21   1   9      140.18      129.84     21.14 o 
 -20   1   9      134.13      118.86     13.39 o 
 -19   1   9       99.74      114.52     10.44 o 
 -18   1   9      526.34      572.40     18.67 o 
 -17   1   9      257.68      249.51     10.87 o 
 -16   1   9      182.26      162.56     11.77 o 
 -15   1   9       21.77       17.92      4.73 o 
 -14   1   9      230.08      228.58      8.67 o 
 -13   1   9      803.58      740.08     14.82 o 
 -12   1   9      747.80      745.48     16.98 o 
 -11   1   9      273.21      252.00      7.33 o 
 -10   1   9        0.12        5.06      2.35 o 
  -9   1   9      303.92      329.49      7.71 o 
  -8   1   9      804.61      783.42     13.32 o 
  -7   1   9     5383.27     5231.24     63.77 o 
  -6   1   9      338.22      322.74      7.07 o 
  -5   1   9      869.88      931.20     21.97 o 
  -4   1   9       15.14       19.67      1.69 o 
  -3   1   9     1724.72     1700.24     29.17 o 
  -2   1   9      948.38      924.81     17.29 o 
  -1   1   9      424.31      472.02     15.32 o 
   0   1   9      364.12      318.16      8.04 o 
   1   1   9     1248.02     1204.40     17.13 o 
   2   1   9     1648.99     1669.56     24.05 o 
   3   1   9      735.50      743.70     11.20 o 
   4   1   9      768.40      765.19     12.62 o 
   5   1   9     6694.30     7063.51     79.53 o 
   6   1   9       88.38       79.66      3.93 o 
   7   1   9     2004.95     2058.78     31.54 o 
   8   1   9       64.59       71.17      4.58 o 
   9   1   9     1919.31     2013.42     35.52 o 
  10   1   9        5.52        4.49      3.18 o 
  11   1   9      487.14      526.62     15.02 o 
  12   1   9     1456.32     1546.99     41.03 o 
  13   1   9      171.11      173.50     10.19 o 
  14   1   9       15.37        7.22      8.36 o 
  15   1   9      358.53      369.92     25.86 o 
 -22   2   9       76.17       64.64     13.09 o 
 -21   2   9      257.04      236.12     16.17 o 
 -20   2   9       46.08       45.56      7.12 o 
 -19   2   9      128.13      121.55      7.18 o 
 -18   2   9       35.01       59.22      7.03 o 
 -17   2   9        0.08        6.12      4.01 o 
 -16   2   9      320.01      322.98     12.79 o 
 -15   2   9       17.36       19.07      3.83 o 
 -14   2   9       19.46       11.31      3.41 o 
 -13   2   9      265.48      273.61     10.60 o 
 -12   2   9     1975.55     1888.57     36.92 o 
 -11   2   9      525.24      545.72     13.17 o 
 -10   2   9      962.22      935.38     16.62 o 
  -9   2   9       37.49       28.53      3.57 o 
  -8   2   9     2888.43     2845.58     49.54 o 
  -7   2   9      933.28     1001.15     18.96 o 
  -6   2   9      397.57      410.34      8.36 o 
  -5   2   9     4355.21     4327.50     88.05 o 
  -4   2   9     1933.85     1873.58     36.97 o 
  -3   2   9        0.41        1.24      5.38 o 
  -2   2   9      218.22      216.25      8.16 o 
  -1   2   9      201.34      224.57      9.80 o 
   0   2   9      183.34      189.03      7.31 o 
   1   2   9        1.48        1.95      3.99 o 
   2   2   9      330.26      347.71      7.82 o 
   3   2   9     1069.23     1085.23     18.14 o 
   4   2   9       47.66       51.26      3.63 o 
   5   2   9       94.30      101.31      4.15 o 
   6   2   9      131.48      142.63      5.56 o 
   7   2   9     2058.25     2164.67     38.96 o 
   8   2   9       89.44       91.82      5.10 o 
   9   2   9      823.90      805.48     17.27 o 
  10   2   9        0.37        0.00      5.90 o 
  11   2   9      151.97      131.32      8.01 o 
  12   2   9      302.92      294.02     14.42 o 
  13   2   9       14.14        3.08      5.16 o 
  14   2   9      103.93       95.92      8.66 o 
  15   2   9        1.92        0.00     14.02 o 
 -22   3   9      102.53      149.41     24.49 o 
 -21   3   9        0.88        7.70      4.75 o 
 -20   3   9      269.79      212.11     22.04 o 
 -19   3   9       18.03       20.31      5.56 o 
 -18   3   9      149.92      105.32      8.33 o 
 -17   3   9        0.27        0.00      5.28 o 
 -16   3   9      360.88      369.08     15.22 o 
 -15   3   9      317.96      309.39     10.86 o 
 -14   3   9       35.77       33.91      4.09 o 
 -13   3   9      213.13      220.52      8.40 o 
 -12   3   9      174.17      169.25      7.05 o 
 -11   3   9      471.13      485.21     13.35 o 
 -10   3   9      814.35      803.31     17.38 o 
  -9   3   9      159.99      137.81      4.95 o 
  -8   3   9       50.74       59.25      5.11 o 
  -7   3   9      872.01      868.22     14.25 o 
  -6   3   9      564.04      558.27     15.59 o 
  -5   3   9      153.26      148.00     14.85 o 
  -4   3   9       81.51       94.83      7.00 o 
  -3   3   9      233.44      225.82      8.89 o 
  -2   3   9      425.61      473.33     13.88 o 
  -1   3   9      168.11      188.43     12.04 o 
   0   3   9      756.93      757.55     20.51 o 
   1   3   9      112.00      120.87      6.68 o 
   2   3   9      606.02      597.63     12.66 o 
   3   3   9     1628.02     1716.49     26.98 o 
   4   3   9      640.06      641.74     12.92 o 
   5   3   9      585.85      615.40     15.28 o 
   6   3   9       13.48       13.53      3.42 o 
   7   3   9      168.88      173.30      6.14 o 
   8   3   9      450.42      459.06     11.95 o 
   9   3   9      181.16      193.76      8.49 o 
  10   3   9        1.12        0.00      5.58 o 
  11   3   9       40.42       29.80      5.03 o 
  12   3   9       42.34       38.88      5.99 o 
  13   3   9       86.68       86.41      8.67 o 
  14   3   9       17.16       35.66     14.71 o 
 -21   4   9      155.42      178.25     15.53 o 
 -20   4   9      577.50      569.31     26.46 o 
 -19   4   9      108.70      113.66     12.37 o 
 -18   4   9      525.36      444.95     20.42 o 
 -17   4   9      366.24      407.33     15.91 o 
 -16   4   9       57.18       58.61      6.22 o 
 -15   4   9      831.00      848.10     24.41 o 
 -14   4   9        2.40        4.91      4.23 o 
 -13   4   9      126.11      124.75      5.47 o 
 -12   4   9      425.93      417.97     13.48 o 
 -11   4   9      342.86      344.67      9.87 o 
 -10   4   9       37.23       33.94      3.91 o 
  -9   4   9     6519.75     6552.76     84.83 o 
  -8   4   9      420.04      374.39     13.72 o 
  -7   4   9     2285.88     2289.78     40.20 o 
  -6   4   9     1635.54     1689.71     33.38 o 
  -5   4   9     8492.66     8686.30    195.87 o 
  -4   4   9      448.90      426.84     15.30 o 
  -3   4   9      239.27      257.13     10.09 o 
  -2   4   9       27.83       29.09      7.09 o 
  -1   4   9     1054.09     1006.07     27.47 o 
   0   4   9     1891.96     1888.56     42.05 o 
   1   4   9      177.49      234.01     11.67 o 
   2   4   9      201.57      192.88      6.13 o 
   3   4   9        2.04        7.59      2.07 o 
   4   4   9       68.71       84.61      5.23 o 
   5   4   9       12.90       16.79      2.92 o 
   6   4   9       42.09       27.93      4.63 o 
   7   4   9      747.14      789.82     21.28 o 
   8   4   9       42.53       40.09      5.99 o 
   9   4   9       33.13       26.74      4.79 o 
  10   4   9       28.66       17.39      3.98 o 
  11   4   9      744.38      764.90     24.72 o 
  12   4   9      267.50      274.72     14.82 o 
  13   4   9        1.29       11.99      6.80 o 
  14   4   9      612.41      612.65     40.36 o 
 -20   5   9       39.92       35.16      8.43 o 
 -19   5   9        2.90        0.38      9.34 o 
 -18   5   9        0.32        0.00      5.59 o 
 -17   5   9        7.39        0.00      8.31 o 
 -16   5   9      193.24      189.33      8.76 o 
 -15   5   9       48.66       54.32      6.05 o 
 -14   5   9        7.15        5.92      4.53 o 
 -13   5   9       36.54       43.87      4.48 o 
 -12   5   9       12.78       14.37      3.93 o 
 -11   5   9       33.90       32.10      7.10 o 
 -10   5   9       21.42       17.99      3.25 o 
  -9   5   9        3.07        6.89      3.37 o 
  -8   5   9      673.18      632.99     15.86 o 
  -7   5   9      588.38      535.66     14.47 o 
  -6   5   9        4.99        3.98      2.51 o 
  -5   5   9       84.30       80.40      4.97 o 
  -4   5   9      391.27      399.47     16.20 o 
  -3   5   9      277.74      288.75     16.32 o 
  -2   5   9     1062.71     1110.59     39.80 o 
  -1   5   9       79.92       81.73      8.71 o 
   0   5   9      766.38      792.81     21.73 o 
   1   5   9     1498.78     1465.02     33.35 o 
   2   5   9       26.45       19.76      2.69 o 
   3   5   9     1202.45     1285.48     26.97 o 
   4   5   9     1547.87     1550.18     28.52 o 
   5   5   9     1053.73     1086.83     23.22 o 
   6   5   9       36.56       41.57      7.54 o 
   7   5   9        0.24        0.27      3.75 o 
   8   5   9       93.83      110.43      8.76 o 
   9   5   9       74.28       72.39      6.57 o 
  10   5   9       13.47       19.69      4.43 o 
  11   5   9      196.16      197.14     15.38 o 
  12   5   9        8.98        9.46     10.70 o 
  13   5   9       11.94       32.23     27.89 o 
 -19   6   9      137.05      131.89     13.59 o 
 -18   6   9        0.01        2.39      6.31 o 
 -17   6   9        2.73        2.54      6.88 o 
 -16   6   9      103.01       97.41      7.11 o 
 -15   6   9        0.05        0.00      3.93 o 
 -14   6   9      190.73      178.90     15.55 o 
 -13   6   9      113.42      120.99      8.01 o 
 -12   6   9       88.59       92.46      5.56 o 
 -11   6   9       53.64       50.70      5.95 o 
 -10   6   9      749.29      825.34     21.00 o 
  -9   6   9     1514.64     1516.96     38.34 o 
  -8   6   9      538.45      552.54     18.29 o 
  -7   6   9        4.18        3.01      3.55 o 
  -6   6   9      488.10      496.46     14.38 o 
  -5   6   9     2575.81     2582.79     49.26 o 
  -4   6   9       48.24       55.87      4.85 o 
  -3   6   9      254.64      237.24      8.16 o 
  -2   6   9      624.58      581.09     13.34 o 
  -1   6   9      147.14      138.58      4.59 o 
   0   6   9      163.08      162.78      4.73 o 
   1   6   9      421.47      436.40     12.45 o 
   2   6   9      580.68      556.86     12.53 o 
   3   6   9       45.14       52.33      6.26 o 
   4   6   9      732.23      731.73     21.17 o 
   5   6   9      360.97      390.92     11.02 o 
   6   6   9       43.81       28.55      9.20 o 
   7   6   9     1533.67     1465.49     32.95 o 
   8   6   9      547.73      584.26     18.49 o 
   9   6   9        8.78        6.96      4.49 o 
  10   6   9       84.37       63.12     10.19 o 
  11   6   9      143.71      127.73     22.86 o 
  12   6   9        9.64       31.65     12.08 o 
 -18   7   9      315.54      293.84     31.11 o 
 -17   7   9      100.26      119.33     12.92 o 
 -16   7   9       34.35       17.40      9.77 o 
 -15   7   9      190.91      170.24     10.46 o 
 -14   7   9      622.63      657.85     24.84 o 
 -13   7   9       17.65       17.35      5.76 o 
 -12   7   9      628.37      611.17     21.56 o 
 -11   7   9      100.95      114.96      7.96 o 
 -10   7   9       54.96       45.60      4.80 o 
  -9   7   9      431.50      450.48     15.10 o 
  -8   7   9      125.39      137.56     11.76 o 
  -7   7   9       58.41       49.36      4.81 o 
  -6   7   9      145.77      153.89      7.40 o 
  -5   7   9       28.38       35.96      5.52 o 
  -4   7   9      267.38      244.91     10.77 o 
  -3   7   9      337.02      340.69      8.81 o 
  -2   7   9        1.45        4.98      2.58 o 
  -1   7   9      350.96      323.45     10.75 o 
   0   7   9      706.41      707.51     16.11 o 
   1   7   9      591.71      555.50     15.65 o 
   2   7   9      415.87      427.65     11.56 o 
   3   7   9       73.42       75.51      5.67 o 
   4   7   9        3.37        0.00      3.26 o 
   5   7   9     2157.40     2165.39     57.68 o 
   6   7   9      443.04      426.25     15.91 o 
   7   7   9       73.20       95.68      7.09 o 
   8   7   9      973.20      916.68     29.42 o 
   9   7   9      935.64      863.69     33.34 o 
  10   7   9       19.27        6.76     13.77 o 
  11   7   9      233.78      245.61     16.40 o 
 -17   8   9       41.10       35.68     20.94 o 
 -16   8   9      218.50      175.44     28.89 o 
 -15   8   9        2.97        0.00     62.07 o 
 -14   8   9      145.23      136.60     11.09 o 
 -13   8   9      344.36      306.03     18.13 o 
 -12   8   9      130.17      140.90      8.43 o 
 -11   8   9      250.11      264.53     12.10 o 
 -10   8   9      131.72      114.03      8.30 o 
  -9   8   9        0.08        8.16      5.58 o 
  -8   8   9        9.04        5.99      4.10 o 
  -7   8   9      310.25      341.50     15.90 o 
  -6   8   9      184.01      187.03      7.95 o 
  -5   8   9      251.32      242.41     19.21 o 
  -4   8   9     1104.03     1142.92     40.40 o 
  -3   8   9       32.46       32.17      4.23 o 
  -2   8   9        7.38        4.89      5.56 o 
  -1   8   9      104.29       92.23      5.88 o 
   0   8   9       15.67       18.17      5.86 o 
   1   8   9        1.69        0.80      4.83 o 
   2   8   9       32.20       29.01      4.02 o 
   3   8   9       18.04       16.14      3.94 o 
   4   8   9      380.91      415.93     16.43 o 
   5   8   9      143.59      132.67     10.08 o 
   6   8   9      499.00      470.27     24.87 o 
   7   8   9      381.54      405.43     30.48 o 
   8   8   9      221.38      286.49     25.02 o 
   9   8   9      156.42      149.37     17.89 o 
 -15   9   9      321.83      376.90     41.14 o 
 -14   9   9       11.29       17.47     10.95 o 
 -13   9   9      148.46      128.85     17.16 o 
 -12   9   9      109.35       81.73     19.16 o 
 -11   9   9      417.10      430.44     71.54 o 
 -10   9   9      586.22      565.11     29.01 o 
  -9   9   9       11.10        8.85      4.82 o 
  -8   9   9        0.05        1.39      4.56 o 
  -7   9   9      184.67      219.98     12.07 o 
  -6   9   9      339.97      349.74     17.87 o 
  -5   9   9       50.78       49.86      5.78 o 
  -4   9   9        0.06        1.13      7.33 o 
  -3   9   9      159.46      172.95      9.07 o 
  -2   9   9       55.71       51.39      6.33 o 
  -1   9   9        3.19        0.00      5.07 o 
   0   9   9      137.32      141.78      8.23 o 
   1   9   9      580.73      552.41     23.52 o 
   2   9   9       35.73       32.62      6.01 o 
   3   9   9       35.21       35.21      7.72 o 
   4   9   9      796.25      835.94     29.76 o 
   5   9   9      765.09      747.57     31.80 o 
   6   9   9      277.94      282.20     25.97 o 
   7   9   9       43.92       46.32     13.95 o 
 -12  10   9      273.98      292.90     23.62 o 
 -11  10   9       50.93       45.77     11.13 o 
 -10  10   9       23.97       27.04     21.46 o 
  -9  10   9       55.77       74.08     15.30 o 
  -8  10   9      131.64      127.96     14.72 o 
  -7  10   9        2.44        0.22      9.06 o 
  -6  10   9        2.78       12.61     13.87 o 
  -5  10   9      313.46      327.31     37.35 o 
  -4  10   9       29.57       29.65      7.13 o 
  -3  10   9       56.69       55.18      8.52 o 
  -2  10   9       83.31      100.18     13.81 o 
  -1  10   9      137.69      116.39     16.45 o 
   0  10   9       74.18       82.85     11.00 o 
   1  10   9        2.38        1.69     10.02 o 
   2  10   9        1.02       22.35     11.40 o 
   3  10   9      325.80      309.91     25.80 o 
   4  10   9       66.43       57.79     23.95 o 
   5  10   9        2.37        1.35     16.45 o 
  -7  11   9      288.70      289.18     23.44 o 
  -6  11   9       67.47      104.18     20.56 o 
  -5  11   9        2.52        0.00     21.34 o 
  -4  11   9       12.92       12.68      8.74 o 
  -3  11   9      248.04      231.45     22.33 o 
  -2  11   9      111.78      140.10     14.49 o 
  -1  11   9       48.62       46.18      8.26 o 
   0  11   9       13.66        7.12      8.36 o 
 -22   0  10      537.93      531.40     88.49 o 
 -21   0  10       19.79        7.87     13.64 o 
 -20   0  10      432.14      507.51     40.70 o 
 -19   0  10       94.85      101.46     12.80 o 
 -18   0  10      118.69      118.05     14.59 o 
 -17   0  10      358.34      333.63     24.26 o 
 -16   0  10     1880.99     1912.82     59.06 o 
 -15   0  10      615.02      673.08     23.77 o 
 -14   0  10      271.47      251.75     12.89 o 
 -13   0  10     2829.72     2920.04     78.28 o 
 -12   0  10     3487.97     3570.34     76.05 o 
 -11   0  10     2244.06     2309.54     51.13 o 
 -10   0  10      210.95      209.89      8.77 o 
  -9   0  10     1278.30     1319.16     34.23 o 
  -8   0  10     1806.03     1758.77     50.18 o 
  -7   0  10     1022.53     1045.34     26.60 o 
  -6   0  10       53.77       63.32      9.43 o 
  -5   0  10      127.35       74.88     10.63 o 
  -4   0  10       46.02       44.24      3.15 o 
  -3   0  10      519.58      519.04     11.75 o 
  -2   0  10       76.69       93.95      6.76 o 
  -1   0  10      267.13      250.81      7.57 o 
   0   0  10      302.09      330.39     10.16 o 
   1   0  10      725.66      860.43     22.04 o 
   2   0  10      305.12      283.33      8.72 o 
   3   0  10     2375.29     2421.25     42.03 o 
   4   0  10     7717.77     7964.00    144.24 o 
   5   0  10      294.57      287.27     11.37 o 
   6   0  10      930.12      933.87     23.59 o 
   7   0  10     2736.38     2909.56     74.28 o 
   8   0  10     9145.86    10013.13    232.10 o 
   9   0  10      620.61      631.73     23.56 o 
  10   0  10      108.22       93.80      8.16 o 
  11   0  10       50.67       58.99      9.20 o 
  12   0  10      273.90      229.24     16.39 o 
  13   0  10      826.09      946.33     97.73 o 
  14   0  10      259.33      314.89     43.82 o 
 -22   1  10        8.67        1.60      9.94 o 
 -21   1  10      255.52      252.19     15.73 o 
 -20   1  10        2.25        0.79      5.06 o 
 -19   1  10       22.16       32.52      4.97 o 
 -18   1  10       16.95       26.70      4.86 o 
 -17   1  10       49.91       38.54      7.29 o 
 -16   1  10      850.64      831.08     22.13 o 
 -15   1  10      272.94      276.06     11.90 o 
 -14   1  10       38.80       42.91      4.70 o 
 -13   1  10       15.40       10.94      3.56 o 
 -12   1  10     1385.46     1399.35     24.83 o 
 -11   1  10      342.25      333.06      9.45 o 
 -10   1  10        5.58        7.98      3.41 o 
  -9   1  10       27.49       28.57      3.91 o 
  -8   1  10        1.39        0.00      1.99 o 
  -7   1  10       79.96       78.60      4.21 o 
  -6   1  10        6.38        7.30      2.38 o 
  -5   1  10        0.01        0.48      1.14 o 
  -4   1  10      142.95      181.50      7.70 o 
  -3   1  10       81.49       70.65      4.04 o 
  -2   1  10       15.63        4.00      5.08 o 
  -1   1  10      120.75      145.07      6.43 o 
   0   1  10      640.01      587.06     10.32 o 
   1   1  10       29.28       29.03      3.49 o 
   2   1  10      297.13      310.46      7.86 o 
   3   1  10      508.06      494.26     10.55 o 
   4   1  10      154.70      154.65      5.19 o 
   5   1  10     4841.24     5112.61     69.14 o 
   6   1  10     2880.14     3080.06     47.76 o 
   7   1  10        0.73        1.33      3.05 o 
   8   1  10       68.37       68.61      4.35 o 
   9   1  10       91.98      109.33      5.76 o 
  10   1  10        1.28        8.16      4.65 o 
  11   1  10       13.72        6.88      4.35 o 
  12   1  10       69.34       71.93      7.26 o 
  13   1  10       22.68       26.09     16.43 o 
  14   1  10      253.16      234.55     32.86 o 
 -21   2  10       48.32       46.37      9.39 o 
 -20   2  10     1027.43     1118.01     40.82 o 
 -19   2  10      406.72      451.89     26.54 o 
 -18   2  10        0.10        0.00      4.23 o 
 -17   2  10      643.96      671.53     19.22 o 
 -16   2  10     1125.64     1187.40     28.18 o 
 -15   2  10      192.06      207.48      8.47 o 
 -14   2  10        0.24        6.43      4.88 o 
 -13   2  10       50.54       57.97      8.97 o 
 -12   2  10     1952.50     2025.95     38.69 o 
 -11   2  10      108.10      103.00      6.87 o 
 -10   2  10       78.75       85.91      4.46 o 
  -9   2  10      354.35      352.76      8.49 o 
  -8   2  10     1834.74     1862.15     33.58 o 
  -7   2  10      106.98      107.61      4.41 o 
  -6   2  10      202.64      215.47      9.06 o 
  -5   2  10      432.23      448.46     16.77 o 
  -4   2  10     1053.45     1061.40     21.21 o 
  -3   2  10       81.28       88.17      8.75 o 
  -2   2  10      418.25      415.88     11.43 o 
  -1   2  10      544.17      525.87     12.57 o 
   0   2  10     1847.99     1867.80     36.37 o 
   1   2  10      201.12      221.32     10.49 o 
   2   2  10      174.12      170.34      5.82 o 
   3   2  10     3335.43     3525.22     49.91 o 
   4   2  10     2347.35     2456.27     38.08 o 
   5   2  10      136.69      155.96      5.54 o 
   6   2  10      134.53      146.05      5.59 o 
   7   2  10      172.30      191.24      8.30 o 
   8   2  10     1216.43     1303.37     26.44 o 
   9   2  10       14.82       17.55      3.93 o 
  10   2  10      146.61      156.57      8.47 o 
  11   2  10      206.61      197.98     10.42 o 
  12   2  10        0.09        0.00     10.50 o 
  13   2  10       31.16       89.35     36.51 o 
  14   2  10       11.63        0.00      9.04 o 
 -21   3  10      139.19      147.12     15.79 o 
 -20   3  10      102.45       74.81     10.60 o 
 -19   3  10       98.99      111.73     10.98 o 
 -18   3  10        2.78        8.63      6.17 o 
 -17   3  10      365.08      368.41     15.49 o 
 -16   3  10        1.59        2.04      5.23 o 
 -15   3  10       27.91       43.30      6.40 o 
 -14   3  10       48.24       43.22      4.54 o 
 -13   3  10      185.46      157.40      7.09 o 
 -12   3  10      412.85      404.08     11.63 o 
 -11   3  10        3.76        4.65      3.60 o 
 -10   3  10     7090.62     7390.72    109.10 o 
  -9   3  10        3.14        5.07      3.12 o 
  -8   3  10     2640.14     2739.69     41.40 o 
  -7   3  10     1677.50     1700.67     34.86 o 
  -6   3  10     2133.41     2178.92     42.12 o 
  -5   3  10      246.42      243.49     10.42 o 
  -4   3  10      124.19      135.34      7.70 o 
  -3   3  10       27.98       27.22      5.89 o 
  -2   3  10        6.35        7.70      5.72 o 
  -1   3  10       77.25       61.75     10.47 o 
   0   3  10     4079.02     4063.01     76.34 o 
   1   3  10       72.82       57.89      5.17 o 
   2   3  10     2077.92     2350.43     47.88 o 
   3   3  10     3082.74     3156.88     53.06 o 
   4   3  10      636.91      610.62     16.76 o 
   5   3  10       60.52       67.35      5.06 o 
   6   3  10      430.42      467.23     12.16 o 
   7   3  10       24.19       27.65      3.95 o 
   8   3  10        0.17        3.52      3.45 o 
   9   3  10      144.40      164.00      7.42 o 
  10   3  10        5.15        4.36      4.81 o 
  11   3  10       89.22       82.37      8.99 o 
  12   3  10       84.65      117.26     10.05 o 
  13   3  10      446.39      468.27     51.98 o 
 -20   4  10       20.24       24.67      7.21 o 
 -19   4  10       20.20       18.69      7.21 o 
 -18   4  10        6.35        6.02      6.65 o 
 -17   4  10        0.05        3.10      5.17 o 
 -16   4  10      239.87      218.24     10.34 o 
 -15   4  10        1.09        1.87      4.98 o 
 -14   4  10      189.84      164.01      7.39 o 
 -13   4  10      109.83      105.66      6.11 o 
 -12   4  10      206.77      184.47      9.01 o 
 -11   4  10        6.65        3.63      3.28 o 
 -10   4  10       76.68       68.36      4.43 o 
  -9   4  10      756.93      795.14     18.03 o 
  -8   4  10       26.19       41.50      6.42 o 
  -7   4  10       14.44       11.71      2.03 o 
  -6   4  10     1714.17     1729.82     37.01 o 
  -5   4  10     1605.19     1644.69     32.36 o 
  -4   4  10        8.25        6.17      5.88 o 
  -3   4  10       18.03        3.80      5.04 o 
  -2   4  10        7.48        7.29      6.51 o 
  -1   4  10       20.55       23.16      6.52 o 
   0   4  10     1558.50     1561.51     34.84 o 
   1   4  10      194.05      223.36     11.19 o 
   2   4  10      136.32      118.24     12.92 o 
   3   4  10       22.53       28.73      2.18 o 
   4   4  10      147.44      148.45      8.55 o 
   5   4  10       59.64       57.59      4.85 o 
   6   4  10       25.21       16.75      4.78 o 
   7   4  10        2.21        0.00      5.89 o 
   8   4  10      121.16      109.17      6.37 o 
   9   4  10       38.93       33.61      6.28 o 
  10   4  10       28.88       13.09      6.63 o 
  11   4  10       63.42       49.20     11.80 o 
  12   4  10       66.15       69.90     11.59 o 
  13   4  10       40.47       37.71     12.09 o 
 -20   5  10        5.30        1.59      7.27 o 
 -19   5  10       26.02       13.70      7.30 o 
 -18   5  10      216.15      208.41     21.23 o 
 -17   5  10      253.00      309.48     13.44 o 
 -16   5  10       17.71       19.71      5.95 o 
 -15   5  10       22.81       32.72      4.71 o 
 -14   5  10        0.21        2.00      3.57 o 
 -13   5  10      367.79      366.01     11.82 o 
 -12   5  10      219.80      199.11      8.49 o 
 -11   5  10       37.33       41.43      3.42 o 
 -10   5  10      330.07      314.14      8.83 o 
  -9   5  10      937.02      967.97     22.73 o 
  -8   5  10       25.03       12.88      2.99 o 
  -7   5  10      819.95      821.95     30.15 o 
  -6   5  10     3298.60     3325.35     83.17 o 
  -5   5  10       67.76       58.95      9.59 o 
  -4   5  10      329.50      326.42     13.70 o 
  -3   5  10      453.07      425.71     17.16 o 
  -2   5  10      337.20      307.68     12.37 o 
  -1   5  10       69.55       66.17      7.08 o 
   0   5  10        1.64        0.73      6.65 o 
   1   5  10     1006.01     1079.75     29.32 o 
   2   5  10      637.03      639.89     15.50 o 
   3   5  10        0.03        0.19      1.91 o 
   4   5  10       20.41       24.02      4.80 o 
   5   5  10      861.19      853.51     21.35 o 
   6   5  10      683.15      665.30     17.33 o 
   7   5  10        7.77        4.75      4.81 o 
   8   5  10       19.24       19.35      5.38 o 
   9   5  10       51.54       61.19      5.46 o 
  10   5  10       55.18       38.91     11.17 o 
  11   5  10      120.74      102.50     10.82 o 
  12   5  10        0.66       14.28      9.67 o 
 -19   6  10       11.45       28.84     12.78 o 
 -18   6  10        1.32        8.30     14.07 o 
 -17   6  10      143.10      102.32     15.31 o 
 -16   6  10       44.45       48.11      7.05 o 
 -15   6  10        0.04        0.41      5.81 o 
 -14   6  10      112.49      117.86      8.76 o 
 -13   6  10       63.38       70.48      6.63 o 
 -12   6  10      874.21      905.18     23.91 o 
 -11   6  10        0.19        0.00      3.60 o 
 -10   6  10       25.13       27.90      3.50 o 
  -9   6  10     1023.79     1090.46     31.45 o 
  -8   6  10      632.10      594.16     18.84 o 
  -7   6  10      625.91      641.15     15.46 o 
  -6   6  10      817.66      851.24     21.92 o 
  -5   6  10      121.07      117.78     11.34 o 
  -4   6  10     1292.04     1325.85     41.66 o 
  -3   6  10     1312.87     1338.49     42.47 o 
  -2   6  10       90.76       97.18     10.07 o 
  -1   6  10      390.21      418.20     14.78 o 
   0   6  10     1440.27     1393.92     50.46 o 
   1   6  10      520.30      533.55     20.03 o 
   2   6  10       46.68       47.49      3.04 o 
   3   6  10       64.55       49.30      4.64 o 
   4   6  10     1736.98     1703.52     40.24 o 
   5   6  10      136.69      133.05     10.04 o 
   6   6  10        1.75        5.02      3.08 o 
   7   6  10      675.73      700.90     21.70 o 
   8   6  10      559.81      541.06     20.13 o 
   9   6  10        7.69        5.32      8.65 o 
  10   6  10       35.66       36.10      9.61 o 
  11   6  10      104.24       80.66     17.24 o 
 -17   7  10      153.06      142.83     16.39 o 
 -16   7  10       10.49        1.49     22.98 o 
 -15   7  10      613.10      672.87     30.85 o 
 -14   7  10      461.39      424.75     15.42 o 
 -13   7  10      130.56      147.67      8.86 o 
 -12   7  10       68.93       64.31      6.85 o 
 -11   7  10      206.63      207.35     11.59 o 
 -10   7  10      301.46      302.42     13.17 o 
  -9   7  10       70.80       69.88      6.03 o 
  -8   7  10      168.19      165.69     13.55 o 
  -7   7  10      360.45      371.63     12.95 o 
  -6   7  10      187.98      209.45      9.90 o 
  -5   7  10       21.23       15.22      3.19 o 
  -4   7  10      525.15      516.92     14.91 o 
  -3   7  10        7.12        7.20      2.08 o 
  -2   7  10        4.60        3.36      2.86 o 
  -1   7  10       57.30       46.23      2.80 o 
   0   7  10       46.18       37.45      2.50 o 
   1   7  10      264.36      265.86     10.07 o 
   2   7  10       74.74       72.40      4.53 o 
   3   7  10       36.38       41.41      3.39 o 
   4   7  10      208.26      171.97     10.04 o 
   5   7  10      453.90      486.19     21.57 o 
   6   7  10      433.17      467.61     14.31 o 
   7   7  10       27.20       12.60     19.43 o 
   8   7  10      119.20       95.78     10.76 o 
   9   7  10        5.57        9.75     10.50 o 
 -16   8  10      537.08      552.94     38.67 o 
 -15   8  10      133.41      134.65     16.87 o 
 -14   8  10      380.45      372.62     25.24 o 
 -13   8  10      422.81      350.40     21.34 o 
 -12   8  10      499.84      625.46     26.72 o 
 -11   8  10       82.22       71.72     10.47 o 
 -10   8  10      304.21      294.22     16.22 o 
  -9   8  10      507.86      559.40     15.97 o 
  -8   8  10     1550.91     1657.37     42.64 o 
  -7   8  10       57.21       51.59      7.89 o 
  -6   8  10       26.24       26.56      4.66 o 
  -5   8  10       91.86      103.72      7.78 o 
  -4   8  10      432.95      441.70     14.58 o 
  -3   8  10      149.24      149.83      7.83 o 
  -2   8  10       57.42       44.37      8.43 o 
  -1   8  10      426.66      414.68     13.86 o 
   0   8  10      299.56      306.41     10.43 o 
   1   8  10      167.73      154.07      9.02 o 
   2   8  10       61.96       64.02      8.70 o 
   3   8  10      433.49      482.96     27.65 o 
   4   8  10     1433.02     1448.86     45.18 o 
   5   8  10       91.04       73.51     11.73 o 
   6   8  10       64.75       56.14     11.75 o 
   7   8  10      312.22      309.51     24.87 o 
   8   8  10      662.17      682.46     35.02 o 
 -13   9  10       39.40       29.15      9.34 o 
 -12   9  10       22.93        0.00     42.10 o 
 -11   9  10       41.52       18.93     12.04 o 
 -10   9  10        7.22       69.38     31.57 o 
  -9   9  10        0.01        0.00      5.26 o 
  -8   9  10       80.64       98.75     11.21 o 
  -7   9  10      386.37      402.37     22.67 o 
  -6   9  10       49.98       51.92      6.52 o 
  -5   9  10       66.05       65.93      8.66 o 
  -4   9  10       76.79       68.60      8.30 o 
  -3   9  10      229.50      223.44     15.47 o 
  -2   9  10       60.90       56.74      6.92 o 
  -1   9  10       64.78       72.50     11.44 o 
   0   9  10       86.84       79.09      5.40 o 
   1   9  10        1.03        0.00      3.23 o 
   2   9  10      253.78      222.34     12.91 o 
   3   9  10       14.06        6.26     11.50 o 
   4   9  10        0.82       12.78     11.21 o 
   5   9  10        8.17       15.04      6.32 o 
 -10  10  10        9.95       14.12      8.51 o 
  -9  10  10      127.23      118.11     14.08 o 
  -8  10  10      968.54     1042.17     49.82 o 
  -7  10  10      169.46      223.68     18.81 o 
  -6  10  10        6.93        2.09     12.42 o 
  -5  10  10      120.89       93.76     15.67 o 
  -4  10  10       95.25       88.61     11.91 o 
  -3  10  10       70.86       56.57     11.19 o 
  -2  10  10        2.61       22.35     15.37 o 
  -1  10  10      175.32      167.61     14.19 o 
   0  10  10       18.00       19.17      9.00 o 
   1  10  10       21.54        0.00      8.75 o 
   2  10  10       44.00       49.70     12.07 o 
 -21   1  11      809.28      945.48     49.88 o 
 -20   1  11      813.68      722.58     33.41 o 
 -19   1  11      290.06      276.15     14.14 o 
 -18   1  11       14.75       25.72      7.53 o 
 -17   1  11      782.38      860.59     27.24 o 
 -16   1  11     1082.37     1066.88     27.56 o 
 -15   1  11      244.54      237.95     12.20 o 
 -14   1  11     1207.85     1274.76     26.16 o 
 -13   1  11     2657.98     2834.72     46.83 o 
 -12   1  11     1423.60     1478.28     28.31 o 
 -11   1  11       23.57       23.93      2.76 o 
 -10   1  11     2486.92     2524.04     42.79 o 
  -9   1  11     1599.85     1585.29     24.61 o 
  -8   1  11       17.01       19.76      3.08 o 
  -7   1  11       11.17       18.72      2.81 o 
  -6   1  11      570.27      552.87      9.93 o 
  -5   1  11      391.35      391.90     10.70 o 
  -4   1  11      871.88      956.64     19.16 o 
  -3   1  11      309.14      264.82      8.64 o 
  -2   1  11       48.65       46.58      5.62 o 
  -1   1  11      150.22      158.71      8.37 o 
   0   1  11      304.95      309.02      7.57 o 
   1   1  11        2.90        3.09      2.18 o 
   2   1  11       88.41       83.26      5.75 o 
   3   1  11     6032.19     6419.15    104.22 o 
   4   1  11      229.58      227.52      6.00 o 
   5   1  11      218.55      228.66      6.65 o 
   6   1  11      594.08      633.01     12.70 o 
   7   1  11      638.26      656.68     13.64 o 
   8   1  11       13.87       11.61      3.82 o 
   9   1  11      245.86      261.04      9.24 o 
  10   1  11        6.92        5.03      4.66 o 
  11   1  11       11.21        8.29      7.35 o 
  12   1  11       31.64       43.19     12.00 o 
 -21   2  11       68.14       22.12     39.09 o 
 -20   2  11       53.95       57.31      9.21 o 
 -19   2  11       46.61       54.00      6.66 o 
 -18   2  11       12.75        9.60      4.67 o 
 -17   2  11      253.68      272.56     12.60 o 
 -16   2  11       22.77       20.80      4.70 o 
 -15   2  11       28.15       20.33      4.84 o 
 -14   2  11       94.34       86.88      5.97 o 
 -13   2  11       23.78       24.73      3.81 o 
 -12   2  11      845.32      875.01     18.04 o 
 -11   2  11      291.38      309.99     10.28 o 
 -10   2  11       13.57       14.83      2.87 o 
  -9   2  11      114.71      110.27      5.49 o 
  -8   2  11      648.87      586.92     12.76 o 
  -7   2  11        7.89        8.01      3.06 o 
  -6   2  11        3.38        5.97      4.07 o 
  -5   2  11        4.03        0.48      6.57 o 
  -4   2  11      976.24     1024.97     23.67 o 
  -3   2  11      607.00      583.87     15.59 o 
  -2   2  11        0.15        7.40      3.86 o 
  -1   2  11      858.80      927.70     21.57 o 
   0   2  11      493.26      484.69     15.94 o 
   1   2  11       64.32       72.77      6.42 o 
   2   2  11      281.80      249.74     10.92 o 
   3   2  11       45.34       45.64      3.66 o 
   4   2  11      948.21      922.39     19.64 o 
   5   2  11      151.39      152.64      5.62 o 
   6   2  11       13.12       10.32      3.65 o 
   7   2  11      278.34      277.03     10.57 o 
   8   2  11      387.09      398.29     12.55 o 
   9   2  11      202.37      228.32     10.23 o 
  10   2  11      149.32      149.37     10.84 o 
  11   2  11      447.90      513.02     42.37 o 
  12   2  11        9.78        0.00     41.03 o 
 -20   3  11       19.67       31.78     10.35 o 
 -19   3  11       16.20        7.21      6.33 o 
 -18   3  11       51.18       52.54      6.19 o 
 -17   3  11      114.40      107.18      8.44 o 
 -16   3  11       12.39       23.86      4.52 o 
 -15   3  11       14.12       12.85      7.74 o 
 -14   3  11        7.34        9.03      4.45 o 
 -13   3  11        4.11        7.13      3.29 o 
 -12   3  11      136.30      133.70      5.64 o 
 -11   3  11      567.12      551.98     13.72 o 
 -10   3  11      347.27      340.49     10.68 o 
  -9   3  11     2378.29     2456.17     46.46 o 
  -8   3  11      133.86      138.97      6.70 o 
  -7   3  11      349.24      319.19     13.33 o 
  -6   3  11      312.34      297.59     11.45 o 
  -5   3  11      119.03      109.99      7.27 o 
  -4   3  11      224.68      243.24      9.26 o 
  -3   3  11        9.97       12.93      6.83 o 
  -2   3  11      266.88      281.68     10.53 o 
  -1   3  11     1406.85     1462.85     30.45 o 
   0   3  11      329.90      347.48     14.89 o 
   1   3  11      161.65      143.11      9.20 o 
   2   3  11     2560.69     2742.05     80.91 o 
   3   3  11      293.97      298.19     10.61 o 
   4   3  11      441.60      436.32     11.78 o 
   5   3  11      439.74      468.67     13.28 o 
   6   3  11       60.46       55.02      6.02 o 
   7   3  11      311.20      308.49     11.07 o 
   8   3  11      104.34       99.85      8.55 o 
   9   3  11        0.01        7.36      5.33 o 
  10   3  11        1.05        0.80      6.22 o 
  11   3  11       43.43       51.86      9.95 o 
  12   3  11        2.33        0.00     15.68 o 
 -20   4  11       80.72       78.51     17.69 o 
 -19   4  11       41.76       49.93     11.16 o 
 -18   4  11        4.85        3.72      5.98 o 
 -17   4  11        0.17        8.32      5.91 o 
 -16   4  11        0.35        0.00      7.25 o 
 -15   4  11       75.35       73.05      6.54 o 
 -14   4  11       27.37       28.72      5.02 o 
 -13   4  11       21.95       16.62      3.72 o 
 -12   4  11       40.78       48.07      4.40 o 
 -11   4  11      524.57      546.89     19.16 o 
 -10   4  11       52.09       43.80      3.66 o 
  -9   4  11     1322.09     1362.31     28.83 o 
  -8   4  11     1705.95     1781.70     56.61 o 
  -7   4  11     1143.53     1078.72     28.08 o 
  -6   4  11      124.82      128.20     10.02 o 
  -5   4  11      545.41      527.75     29.28 o 
  -4   4  11     1976.36     2023.74     45.35 o 
  -3   4  11     1889.85     1893.46     37.60 o 
  -2   4  11      294.86      312.50     12.10 o 
  -1   4  11     2146.18     2165.10     45.19 o 
   0   4  11      789.26      843.96     27.34 o 
   1   4  11     2869.30     2751.38     61.23 o 
   2   4  11     1627.21     1700.26     45.63 o 
   3   4  11      216.79      194.94     10.08 o 
   4   4  11      554.28      553.66     14.13 o 
   5   4  11      596.02      598.16     16.17 o 
   6   4  11      315.58      304.10     10.97 o 
   7   4  11       37.53       41.55      5.25 o 
   8   4  11        0.10        7.76      4.90 o 
   9   4  11        0.98        4.27      6.63 o 
  10   4  11       35.79       17.28      8.38 o 
  11   4  11       15.09       22.14     12.88 o 
 -19   5  11       24.77       27.36     11.31 o 
 -18   5  11        6.42        7.90      6.88 o 
 -17   5  11      167.47      186.77     14.17 o 
 -16   5  11      136.38      115.54      8.76 o 
 -15   5  11       13.53        6.59      5.57 o 
 -14   5  11       24.62       26.34      6.08 o 
 -13   5  11      561.27      604.53     17.51 o 
 -12   5  11       14.58        6.07      4.93 o 
 -11   5  11       22.99       23.38      4.75 o 
 -10   5  11      276.74      269.18      9.03 o 
  -9   5  11      696.98      708.45     21.50 o 
  -8   5  11       29.05       29.81      5.95 o 
  -7   5  11      990.57     1047.63     28.97 o 
  -6   5  11      163.11      179.10      9.14 o 
  -5   5  11      107.35      112.99      9.28 o 
  -4   5  11      535.19      519.03     17.88 o 
  -3   5  11        8.33       10.11      7.28 o 
  -2   5  11      556.47      594.77     21.04 o 
  -1   5  11      142.47      154.36      9.40 o 
   0   5  11      844.15      883.06     24.96 o 
   1   5  11      310.17      282.04     22.45 o 
   2   5  11       18.53       11.22      8.78 o 
   3   5  11      735.78      740.92     23.33 o 
   4   5  11       90.83       87.93      3.86 o 
   5   5  11       39.04       30.33      4.59 o 
   6   5  11      114.58       96.79      6.50 o 
   7   5  11       29.55       33.67      8.52 o 
   8   5  11        6.46        0.00      4.67 o 
   9   5  11        0.00        0.00      7.88 o 
  10   5  11       47.81       25.57      9.12 o 
 -18   6  11      318.48      324.40     28.35 o 
 -17   6  11       86.98       81.22     12.84 o 
 -16   6  11        0.88       13.61      7.97 o 
 -15   6  11        5.69        9.06     12.62 o 
 -14   6  11        3.69        0.00      4.11 o 
 -13   6  11        0.77        3.25      3.68 o 
 -12   6  11      843.86      861.67     24.04 o 
 -11   6  11      319.77      311.70     11.74 o 
 -10   6  11        3.85        4.24      4.80 o 
  -9   6  11        0.28        4.11      7.35 o 
  -8   6  11      698.72      720.48     20.66 o 
  -7   6  11     2033.67     2108.60     61.00 o 
  -6   6  11        5.47        0.53      8.25 o 
  -5   6  11        3.71        9.58      9.16 o 
  -4   6  11       93.17       82.15     11.53 o 
  -3   6  11      158.34      142.29     11.37 o 
  -2   6  11       37.24       49.35      8.91 o 
  -1   6  11       94.94       94.13     10.37 o 
   0   6  11       50.20       56.36     10.62 o 
   1   6  11      117.89      148.08     19.13 o 
   2   6  11        2.39        9.03     10.33 o 
   3   6  11      333.15      317.31     16.69 o 
   4   6  11       10.59       13.13      3.06 o 
   5   6  11      442.95      455.52     22.13 o 
   6   6  11       26.86       36.80     13.58 o 
   7   6  11        2.91        2.14      4.79 o 
   8   6  11       74.87       70.57     12.15 o 
   9   6  11        1.46       13.44      9.70 o 
 -16   7  11      497.23      540.35     61.86 o 
 -15   7  11       15.61        9.24     15.68 o 
 -14   7  11      356.11      318.90     24.52 o 
 -13   7  11      789.47      770.01     67.74 o 
 -12   7  11      502.90      475.51     29.39 o 
 -11   7  11        1.98        3.97      3.55 o 
 -10   7  11      606.51      623.41     28.25 o 
  -9   7  11      682.19      729.77     28.24 o 
  -8   7  11       26.61       35.71      3.63 o 
  -7   7  11       47.96       51.62      4.72 o 
  -6   7  11        5.73        0.00      8.22 o 
  -5   7  11       96.82       78.62     11.80 o 
  -4   7  11       59.84       73.35     16.89 o 
  -3   7  11       45.12       38.60     41.13 o 
  -2   7  11      242.74      286.57     27.17 o 
  -1   7  11      175.57      177.59     22.08 o 
   0   7  11        0.44       12.08     11.89 o 
   1   7  11       10.57       17.90      8.96 o 
   2   7  11      426.34      441.74     22.78 o 
   3   7  11      535.78      527.78     28.01 o 
   4   7  11       19.88       22.73      9.36 o 
   5   7  11      256.06      279.13     17.16 o 
   6   7  11      286.10      348.99     23.41 o 
   7   7  11      171.02      180.76     15.46 o 
   8   7  11      183.40      206.94     28.56 o 
 -14   8  11      189.05      241.80     26.10 o 
 -13   8  11        4.26        6.81      7.14 o 
 -12   8  11      201.03      226.26     14.70 o 
 -11   8  11      238.53      264.58     29.98 o 
 -10   8  11        0.43        0.00     13.54 o 
  -9   8  11       84.82       90.15     12.62 o 
  -8   8  11        0.00        4.03      2.91 o 
  -7   8  11        0.63        1.59      6.70 o 
  -6   8  11       40.16       27.07      4.89 o 
  -5   8  11       68.27       45.23      4.60 o 
  -4   8  11        0.64        0.46     13.05 o 
  -3   8  11      102.74       87.73     14.79 o 
  -2   8  11       79.27       79.48     12.39 o 
  -1   8  11      139.34      128.11     22.98 o 
   0   8  11      225.64      237.99     29.96 o 
   1   8  11      125.92      103.11     18.83 o 
   2   8  11       68.76       70.62      5.66 o 
   3   8  11      297.77      300.38     22.17 o 
   4   8  11       72.49       12.82     13.98 o 
   5   8  11        1.55       10.00      5.86 o 
   6   8  11      173.81      161.95     13.48 o 
 -12   9  11        7.82        0.00     13.32 o 
 -11   9  11        1.06        1.20      5.27 o 
 -10   9  11      467.15      523.06     48.91 o 
  -9   9  11      574.97      706.06     40.05 o 
  -8   9  11        9.15        0.00      4.74 o 
  -7   9  11        1.75        5.09      7.25 o 
  -6   9  11       12.31       21.32      5.18 o 
  -5   9  11      188.18      217.12     14.64 o 
  -4   9  11       84.87       68.94      9.00 o 
  -3   9  11        1.35        6.54     12.28 o 
  -2   9  11      196.71      187.32     12.18 o 
  -1   9  11        0.75        5.64      4.47 o 
   0   9  11       65.31       52.33      9.64 o 
   1   9  11        1.02        6.48      8.45 o 
   2   9  11      452.33      470.35     22.43 o 
   3   9  11      397.95      388.22     21.81 o 
  -6  10  11        9.38        7.59     13.04 o 
  -5  10  11       14.44       18.36     11.31 o 
  -4  10  11       99.07       91.90     19.89 o 
  -3  10  11       32.46       32.34      7.83 o 
  -2  10  11       22.30       31.72     29.50 o 
 -20   0  12       22.39       12.46     17.40 o 
 -19   0  12       21.53        8.81     26.85 o 
 -18   0  12       66.35       57.59      8.77 o 
 -17   0  12        4.13       17.27      6.35 o 
 -16   0  12        0.27        0.00      6.00 o 
 -15   0  12      905.60      909.58     32.55 o 
 -14   0  12     1354.83     1333.97     50.52 o 
 -13   0  12      175.82      167.23     10.56 o 
 -12   0  12      317.77      334.92     16.66 o 
 -11   0  12     1519.79     1566.60     50.26 o 
 -10   0  12      737.64      744.31     34.71 o 
  -9   0  12        0.93        2.50      4.32 o 
  -8   0  12       64.78       57.23      4.53 o 
  -7   0  12      350.64      342.47     11.39 o 
  -6   0  12       22.30       21.98      2.38 o 
  -5   0  12       66.30       67.62      6.32 o 
  -4   0  12       11.87       20.19      2.51 o 
  -3   0  12      335.87      305.61     11.42 o 
  -2   0  12      100.28       74.80      4.85 o 
  -1   0  12      572.99      548.19     21.17 o 
   0   0  12      583.36      551.13     18.04 o 
   1   0  12      398.34      411.23     15.25 o 
   2   0  12      323.28      312.80     16.95 o 
   3   0  12        0.20        8.53      4.24 o 
   4   0  12        1.07        2.96      2.90 o 
   5   0  12      809.61      826.40     27.02 o 
   6   0  12       20.50       30.20      4.93 o 
   7   0  12        7.94       16.38      5.32 o 
   8   0  12      852.13      883.67     47.99 o 
   9   0  12       18.68       13.75     17.61 o 
  10   0  12       13.94        8.38      7.09 o 
  11   0  12        0.05        0.00     22.12 o 
 -20   1  12       99.04       93.48     10.74 o 
 -19   1  12       12.53       24.43     11.71 o 
 -18   1  12      325.41      342.23     17.63 o 
 -17   1  12       19.73       20.42      5.79 o 
 -16   1  12      474.61      476.64     16.86 o 
 -15   1  12      724.51      764.22     19.44 o 
 -14   1  12      297.80      299.09     10.52 o 
 -13   1  12     1959.55     2035.29     42.05 o 
 -12   1  12      333.97      389.01     10.80 o 
 -11   1  12       21.28       25.61      3.17 o 
 -10   1  12        0.62        1.71      2.31 o 
  -9   1  12      346.48      334.83     10.23 o 
  -8   1  12      145.55      134.50      4.36 o 
  -7   1  12       14.98       12.22      2.06 o 
  -6   1  12       36.57       39.17      3.61 o 
  -5   1  12       15.12       16.57      3.68 o 
  -4   1  12        0.54        5.84      4.39 o 
  -3   1  12      144.03      111.32      5.35 o 
  -2   1  12        6.63       15.11      4.34 o 
  -1   1  12      589.94      598.34     16.75 o 
   0   1  12      100.64       98.86      8.81 o 
   1   1  12      182.84      172.99      7.47 o 
   2   1  12      718.71      718.18     17.48 o 
   3   1  12       24.37       23.26      2.83 o 
   4   1  12      211.03      200.56      6.06 o 
   5   1  12       44.21       57.15      3.97 o 
   6   1  12        2.04        1.57      2.63 o 
   7   1  12      135.56      139.20      6.07 o 
   8   1  12       12.77        2.58      5.58 o 
   9   1  12      101.99       65.13     20.83 o 
  10   1  12      130.38      169.69     19.55 o 
  11   1  12       79.78       59.71     17.40 o 
 -20   2  12      153.39      160.34     22.81 o 
 -19   2  12      114.56      116.42     24.91 o 
 -18   2  12      284.46      342.09     19.37 o 
 -17   2  12       17.48        5.51      6.02 o 
 -16   2  12       65.95       73.60      7.70 o 
 -15   2  12      937.42      928.81     23.84 o 
 -14   2  12      497.08      501.50     13.83 o 
 -13   2  12       17.13       22.33      4.47 o 
 -12   2  12      379.20      372.88     11.35 o 
 -11   2  12      779.97      824.59     24.70 o 
 -10   2  12     1972.68     1927.37     44.21 o 
  -9   2  12      167.25      150.65      6.72 o 
  -8   2  12       43.65       42.39      5.23 o 
  -7   2  12       32.90       30.76      4.61 o 
  -6   2  12      112.88      115.21      8.64 o 
  -5   2  12       69.42       64.43      5.80 o 
  -4   2  12      221.01      180.74     11.18 o 
  -3   2  12       75.12       61.30      5.74 o 
  -2   2  12      352.26      337.16     10.49 o 
   0   2  12        0.15        0.00      4.14 o 
   1   2  12      516.24      504.95     16.46 o 
   2   2  12      688.62      710.33     22.95 o 
   3   2  12       32.07       25.98      5.60 o 
   4   2  12      218.63      217.50      8.18 o 
   5   2  12      671.78      661.39     18.70 o 
   6   2  12       45.27       41.33      4.07 o 
   7   2  12        0.36        3.19      4.85 o 
   8   2  12        4.29        3.77      7.05 o 
   9   2  12      112.74       76.36     20.73 o 
  10   2  12      366.23      374.81     51.76 o 
 -19   3  12      160.09      154.60     14.62 o 
 -18   3  12      231.11      261.07     14.79 o 
 -17   3  12      526.18      490.96     25.42 o 
 -16   3  12       43.00       50.13      7.36 o 
 -15   3  12      189.41      189.31     10.39 o 
 -14   3  12      301.97      332.58     11.59 o 
 -13   3  12      307.54      304.43     14.81 o 
 -12   3  12      610.53      588.02     15.04 o 
 -11   3  12      220.27      234.06     10.78 o 
 -10   3  12      600.63      628.49     12.92 o 
  -9   3  12     3403.26     3383.06    105.09 o 
  -8   3  12     2576.58     2642.86     60.54 o 
  -7   3  12      758.74      762.05     30.46 o 
  -6   3  12      471.58      473.32     17.26 o 
  -5   3  12      330.12      280.32     12.54 o 
  -4   3  12      934.31      925.72     28.16 o 
  -3   3  12       45.19       51.32      6.53 o 
  -2   3  12      206.56      187.74      9.81 o 
  -1   3  12      489.50      482.08     16.22 o 
   0   3  12     4042.50     4248.50     91.16 o 
   1   3  12     1998.28     1968.03     48.25 o 
   2   3  12      225.62      219.43     11.77 o 
   3   3  12     2822.77     3047.09     92.10 o 
   4   3  12      108.22      130.91      6.06 o 
   5   3  12       77.42       70.11      4.95 o 
   6   3  12      185.16      147.05      7.13 o 
   7   3  12        3.94        0.45      4.23 o 
   8   3  12        3.76        0.80      4.97 o 
   9   3  12      611.18      667.18     55.98 o 
  10   3  12      437.37      468.10     39.95 o 
 -19   4  12       43.11       37.52      9.27 o 
 -18   4  12        0.63        4.69      6.55 o 
 -17   4  12        9.33       10.28      6.74 o 
 -16   4  12       37.07       31.55      7.62 o 
 -15   4  12       96.93       98.45      7.37 o 
 -14   4  12       23.41       15.20      6.87 o 
 -13   4  12      133.48      140.18      7.12 o 
 -12   4  12        3.24        0.43      5.36 o 
 -11   4  12      606.64      605.37     16.55 o 
 -10   4  12       95.93       89.39      3.89 o 
  -9   4  12      165.41      154.72     13.76 o 
  -8   4  12      152.76      146.99     12.83 o 
  -7   4  12      259.20      244.69     11.74 o 
  -6   4  12        9.83       17.48      5.78 o 
  -5   4  12      465.94      479.95     14.58 o 
  -4   4  12      125.00      133.49      8.56 o 
  -3   4  12        0.22        0.00      9.72 o 
  -2   4  12      150.27      128.15     11.53 o 
  -1   4  12       33.82       25.76      7.41 o 
   0   4  12      120.84      107.32     10.47 o 
   1   4  12      403.37      349.98     18.83 o 
   2   4  12       74.25       78.47      8.08 o 
   3   4  12       28.64       39.88     10.92 o 
   4   4  12       36.99       29.76      9.95 o 
   5   4  12        5.87        1.21      3.21 o 
   6   4  12       43.86       27.59      4.32 o 
   7   4  12        3.93        7.42      5.22 o 
   8   4  12       14.65       11.94     20.17 o 
   9   4  12       13.47        4.76     10.85 o 
 -18   5  12      237.12      251.58     21.82 o 
 -17   5  12       47.18       57.09      9.99 o 
 -16   5  12       90.06      101.80     11.15 o 
 -15   5  12        1.93        2.25      6.24 o 
 -14   5  12      161.49      166.77     10.11 o 
 -13   5  12     1523.49     1602.00     43.25 o 
 -12   5  12      384.12      368.58     15.75 o 
 -11   5  12       13.88       12.56      3.99 o 
 -10   5  12      545.09      576.71     22.06 o 
  -9   5  12      316.27      317.05     14.32 o 
  -8   5  12      192.41      155.22     12.68 o 
  -7   5  12      179.39      164.12     13.77 o 
  -6   5  12       34.08       51.78      7.66 o 
  -5   5  12      225.36      229.93     11.09 o 
  -4   5  12      641.93      624.11     26.15 o 
  -3   5  12      567.43      563.84     19.15 o 
  -2   5  12      100.19      118.57     11.02 o 
  -1   5  12     1625.69     1674.28     42.34 o 
   0   5  12      218.02      238.33     12.02 o 
   1   5  12      321.12      310.09     15.95 o 
   2   5  12       30.44       23.26      8.71 o 
   3   5  12      256.63      276.25     18.17 o 
   4   5  12      782.27      799.95     28.48 o 
   5   5  12        8.96       21.52      8.90 o 
   6   5  12      129.83      117.49     18.45 o 
   7   5  12        1.19        5.92      8.62 o 
   8   5  12       71.62       58.34     11.40 o 
 -17   6  12       15.49        8.83     15.90 o 
 -16   6  12       60.23       79.99      9.83 o 
 -15   6  12       97.23      105.47     20.68 o 
 -14   6  12      135.74      116.04     14.58 o 
 -13   6  12       23.35       21.19      8.67 o 
 -12   6  12       48.92       39.54     11.90 o 
 -11   6  12      865.62      878.20     34.33 o 
 -10   6  12       43.36       46.53      4.43 o 
  -9   6  12        5.49        7.99      9.23 o 
  -8   6  12      167.29      163.49     12.84 o 
  -7   6  12       77.92       82.65      9.47 o 
  -6   6  12        1.35        0.00     21.38 o 
  -5   6  12      318.16      277.00     22.37 o 
  -4   6  12      254.14      248.21     16.42 o 
  -3   6  12      219.17      217.34     15.84 o 
  -2   6  12      271.75      272.78     16.14 o 
  -1   6  12       71.44       71.44     16.59 o 
   0   6  12       13.20       16.62      8.13 o 
   1   6  12      211.41      218.28     20.52 o 
   2   6  12      163.88      153.90     20.58 o 
   3   6  12       72.21       68.13     14.04 o 
   4   6  12       24.87       15.39     10.76 o 
   5   6  12       51.53       28.97      4.46 o 
   6   6  12        6.28        2.04     11.32 o 
   7   6  12        7.39        4.71     20.46 o 
 -15   7  12      115.31       84.88     15.04 o 
 -14   7  12       27.10       29.97      7.53 o 
 -13   7  12      210.55      231.73     21.08 o 
 -12   7  12      368.32      386.91     24.08 o 
 -11   7  12       86.95       78.21     13.56 o 
 -10   7  12       29.41        6.20     16.65 o 
  -9   7  12      263.37      238.92     14.98 o 
  -8   7  12      139.60      142.39     31.13 o 
  -7   7  12       23.19       40.96     28.46 o 
  -6   7  12       41.19       49.69     11.53 o 
  -5   7  12      660.59      664.33     34.79 o 
  -4   7  12      311.57      374.67     31.47 o 
  -3   7  12       75.47       55.84     24.15 o 
  -2   7  12        8.89        7.97      7.99 o 
  -1   7  12       18.78       39.69     16.00 o 
   0   7  12       17.34       28.07     16.64 o 
   1   7  12      102.28       81.62     12.68 o 
   2   7  12        0.34        9.18     15.05 o 
   3   7  12        4.91        0.00      9.08 o 
   4   7  12       30.76       17.24     14.59 o 
   5   7  12        3.28        1.48      4.77 o 
 -13   8  12       22.41        8.59     25.56 o 
 -12   8  12       15.17        5.22      7.40 o 
 -11   8  12      935.07     1014.68     51.40 o 
 -10   8  12      180.45      182.83     18.89 o 
  -9   8  12        4.56        6.68      8.40 o 
  -8   8  12       90.59      103.85     15.06 o 
  -7   8  12      512.18      534.05     37.59 o 
  -6   8  12      100.33      118.08     18.79 o 
  -5   8  12       49.34       49.77     17.29 o 
  -4   8  12       21.26       14.72     12.05 o 
  -3   8  12        3.60       11.87     14.16 o 
  -2   8  12      126.76      174.10     15.63 o 
  -1   8  12       26.51       54.30     17.53 o 
   0   8  12        4.96        0.00      8.95 o 
   1   8  12      515.45      476.93     31.62 o 
   2   8  12      307.76      376.30     43.49 o 
   3   8  12        5.93       22.10     15.40 o 
  -9   9  12      224.63      248.51     28.71 o 
  -8   9  12       11.43       16.17      7.22 o 
  -7   9  12        0.04        0.00      0.91 o 
  -6   9  12       55.71       72.65     19.31 o 
  -5   9  12      136.62      121.93     17.94 o 
  -4   9  12       10.48        0.00     15.25 o 
  -3   9  12       31.50       43.53     15.25 o 
  -2   9  12      176.20      119.85     26.85 o 
  -1   9  12        0.07        1.91     12.46 o 
 -19   1  13      187.71      163.50     15.81 o 
 -18   1  13       27.43       45.10      7.80 o 
 -17   1  13      115.50      131.27     11.00 o 
 -16   1  13      597.14      639.41     19.90 o 
 -15   1  13        2.38        1.40      7.01 o 
 -14   1  13        1.75        0.00      3.58 o 
 -13   1  13       75.29       69.62      4.92 o 
 -12   1  13     3853.94     4135.80     83.99 o 
 -11   1  13      273.48      283.61      8.33 o 
 -10   1  13      404.86      372.28     11.01 o 
  -9   1  13      787.58      800.82     16.92 o 
  -8   1  13        0.11        1.12      1.57 o 
  -7   1  13      544.51      608.90     17.50 o 
  -6   1  13      145.10       98.73      5.83 o 
  -5   1  13      112.79       96.30      7.24 o 
  -4   1  13       16.32        7.57      3.63 o 
  -3   1  13        0.14        2.41      2.97 o 
  -2   1  13     1427.68     1289.52     38.40 o 
  -1   1  13       24.94        9.18      4.65 o 
   0   1  13      417.87      426.62     14.99 o 
   1   1  13        0.85        0.00      3.43 o 
   2   1  13       21.33       12.13      4.00 o 
   3   1  13        0.63        6.62      3.54 o 
   4   1  13      278.63      271.77      9.68 o 
   5   1  13      318.88      305.84     13.21 o 
   6   1  13      876.98      857.05     34.57 o 
   7   1  13      327.13      321.17     34.04 o 
   8   1  13      124.65      128.02     17.61 o 
   9   1  13        5.79        0.00     22.12 o 
 -19   2  13        0.74        4.01      6.30 o 
 -18   2  13      252.48      266.39     15.87 o 
 -17   2  13      269.44      297.48     19.92 o 
 -16   2  13       46.48       47.13      5.25 o 
 -15   2  13       66.01       81.92      6.58 o 
 -14   2  13      358.30      358.93     14.68 o 
 -13   2  13      481.33      492.86     15.96 o 
 -12   2  13      149.85      165.10     11.30 o 
 -11   2  13      229.00      261.48      8.28 o 
 -10   2  13      303.66      301.79     12.33 o 
  -9   2  13      161.24      155.95     10.39 o 
  -8   2  13        9.25        3.35      4.78 o 
  -7   2  13      103.37      101.85      6.60 o 
  -6   2  13       39.33       35.39      5.29 o 
  -5   2  13      140.61      120.71      8.72 o 
  -4   2  13      377.17      387.24     13.05 o 
  -3   2  13      137.22      103.98      8.41 o 
  -2   2  13     1783.63     1702.07     44.92 o 
  -1   2  13       97.45       70.48      9.13 o 
   0   2  13        2.04        9.87      5.83 o 
   1   2  13       15.63        7.71      6.33 o 
   2   2  13      283.05      277.09     14.45 o 
   3   2  13       10.41        7.74      8.25 o 
   4   2  13       30.82       23.63      4.61 o 
   5   2  13        9.46        8.34      3.36 o 
   6   2  13       76.11       96.94     12.42 o 
   7   2  13        0.09        5.22      7.71 o 
   8   2  13      247.89      248.50     20.89 o 
   9   2  13        5.83       12.95     12.01 o 
 -18   3  13       40.74       43.14      9.78 o 
 -17   3  13      199.40      178.37     12.68 o 
 -16   3  13        9.82       14.00      5.32 o 
 -15   3  13       24.60       34.20     11.04 o 
 -14   3  13       44.52       53.23      4.56 o 
 -13   3  13       89.90       79.71      6.76 o 
 -12   3  13       35.15       31.59      5.74 o 
 -11   3  13       12.46       14.27      2.67 o 
 -10   3  13        3.75        3.91      6.00 o 
  -9   3  13      209.29      219.37     10.40 o 
  -8   3  13       18.70       12.48      6.15 o 
  -7   3  13       36.12       33.35      6.22 o 
  -6   3  13       30.93       44.09      5.60 o 
  -5   3  13      160.23      136.03      8.37 o 
  -4   3  13        1.70        0.00      4.73 o 
  -3   3  13       46.10       45.89      8.28 o 
  -2   3  13       89.51       96.65      7.32 o 
  -1   3  13      172.93      161.48     10.22 o 
   0   3  13     1143.66     1200.72     36.25 o 
   1   3  13      246.76      221.97     14.60 o 
   2   3  13        1.30        4.90      6.91 o 
   3   3  13      618.54      649.45     23.99 o 
   4   3  13        1.09        0.00      6.74 o 
   5   3  13       58.08       70.37     12.12 o 
   6   3  13       86.64       77.59     13.98 o 
   7   3  13        9.45       10.18      8.61 o 
   8   3  13      101.81       99.81     17.83 o 
 -18   4  13      455.17      524.41     33.95 o 
 -17   4  13        9.46       16.19      6.25 o 
 -16   4  13      120.88      126.31     11.16 o 
 -15   4  13       49.41       60.54      7.89 o 
 -14   4  13      983.51     1027.73     30.05 o 
 -13   4  13       59.34       48.09      6.69 o 
 -12   4  13       47.31       42.22      5.72 o 
 -11   4  13       15.89       18.94      2.67 o 
 -10   4  13      281.54      247.87     13.72 o 
  -9   4  13       54.13       65.03      6.49 o 
  -8   4  13      475.93      452.17     17.78 o 
  -7   4  13        1.46       17.00      5.96 o 
  -6   4  13      145.77      140.55     20.43 o 
  -5   4  13      413.27      407.87     14.31 o 
  -4   4  13        0.55        0.00      4.91 o 
  -3   4  13       26.08       31.19      7.28 o 
  -2   4  13      680.98      676.46     30.54 o 
  -1   4  13     1620.19     1627.65     47.76 o 
   0   4  13     1032.29     1008.23     30.50 o 
   1   4  13      130.84      161.17     12.64 o 
   2   4  13      551.61      548.04     24.34 o 
   3   4  13      221.82      243.78     16.76 o 
   4   4  13       17.67       14.07      8.03 o 
   5   4  13      575.91      581.40     43.18 o 
   6   4  13       29.51       23.17     18.00 o 
   7   4  13      549.47      672.45     38.19 o 
 -17   5  13        0.05        0.00     11.25 o 
 -16   5  13        6.27        0.00      7.00 o 
 -15   5  13       77.59       68.15      9.51 o 
 -14   5  13        0.58       12.20      7.44 o 
 -13   5  13        6.64        8.66      3.57 o 
 -12   5  13       61.82       61.17      8.97 o 
 -11   5  13        0.07        4.29     15.51 o 
 -10   5  13        0.02        0.93      6.75 o 
  -9   5  13      179.54      139.45     15.01 o 
  -8   5  13       49.88       54.62     15.32 o 
  -7   5  13      179.99      182.71     13.27 o 
  -6   5  13       29.83       13.43     10.51 o 
  -5   5  13        0.01        0.00      6.13 o 
  -4   5  13       77.28       63.54      8.80 o 
  -3   5  13      677.80      705.52     28.11 o 
  -2   5  13      805.89      833.57     30.26 o 
  -1   5  13        0.07        0.63      8.46 o 
   0   5  13      269.48      295.74     22.32 o 
   1   5  13       46.37       55.34     12.07 o 
   2   5  13       32.31       33.86      9.80 o 
   3   5  13        6.36        0.00     11.16 o 
   4   5  13        0.28        6.52      8.34 o 
   5   5  13      180.78      147.10     13.81 o 
   6   5  13       20.83       30.00     12.91 o 
 -15   6  13       72.50       67.53     12.74 o 
 -14   6  13      664.58      662.74     40.41 o 
 -13   6  13       11.22       18.78      7.97 o 
 -12   6  13        6.69        6.53      4.96 o 
 -11   6  13       42.34        9.77     16.12 o 
 -10   6  13      312.54      319.33     22.79 o 
  -9   6  13      149.94      160.65     14.48 o 
  -8   6  13       41.71       34.04     12.19 o 
  -7   6  13       32.61       32.90     10.63 o 
  -6   6  13      248.86      260.21     20.78 o 
  -5   6  13       12.49        0.00     16.37 o 
  -4   6  13       23.13       36.93     12.14 o 
  -3   6  13       13.47       27.83      8.99 o 
  -2   6  13      748.40      897.93     51.06 o 
  -1   6  13       70.42       67.41     10.40 o 
   0   6  13      133.89      143.20     12.71 o 
   1   6  13      108.42       93.45     11.44 o 
   2   6  13      181.52      211.22     21.24 o 
   3   6  13      235.81      268.73     18.84 o 
   4   6  13        8.94       11.67      9.94 o 
   5   6  13        3.74       17.18     14.65 o 
 -13   7  13       39.92       20.87     10.22 o 
 -12   7  13      587.95      681.76     53.06 o 
 -11   7  13       38.77       47.33     13.09 o 
 -10   7  13        0.51        0.00      9.87 o 
  -9   7  13       62.71       63.59     13.17 o 
  -8   7  13      226.37      222.77     19.41 o 
  -7   7  13       39.10       50.64      9.56 o 
  -6   7  13       96.83       79.39     15.02 o 
  -5   7  13       13.24       43.50     15.90 o 
  -4   7  13        4.65        2.41      9.66 o 
  -3   7  13      117.63      111.54     11.06 o 
  -2   7  13       31.06       36.16     12.76 o 
  -1   7  13       99.26       89.79     13.26 o 
   0   7  13      397.31      415.35     22.07 o 
   1   7  13       10.80       24.90      9.24 o 
   2   7  13       18.76        0.00     16.40 o 
   3   7  13       46.81       54.23     15.39 o 
 -10   8  13       51.76       79.21     19.94 o 
  -9   8  13      142.17      163.53     18.59 o 
  -8   8  13       58.16       69.54     12.84 o 
  -7   8  13       73.66       82.71     16.65 o 
  -6   8  13       88.63       84.67     12.10 o 
  -5   8  13      218.54      205.35     25.41 o 
  -4   8  13       19.40       26.24     11.76 o 
  -3   8  13       14.40       11.53     13.30 o 
  -2   8  13       45.50       68.71     14.85 o 
  -1   8  13      296.79      290.19     21.07 o 
 -18   0  14        6.50       13.32     25.35 o 
 -17   0  14      660.32      771.10     62.93 o 
 -16   0  14      218.61      222.26     22.88 o 
 -15   0  14       40.51       17.02     13.61 o 
 -14   0  14      687.19      661.48     28.49 o 
 -13   0  14     2321.91     2490.81     60.62 o 
 -12   0  14       83.50       83.70      6.76 o 
 -11   0  14       40.77       26.93      4.39 o 
 -10   0  14      367.99      298.45     16.49 o 
  -9   0  14       48.68       33.95      3.58 o 
  -8   0  14      224.18      215.81      9.99 o 
  -7   0  14      820.44      695.57     22.15 o 
  -6   0  14       22.09       32.46      3.32 o 
  -5   0  14      816.08      660.99     95.36 o 
  -4   0  14      400.86      363.64     62.07 o 
  -3   0  14      261.03      207.27     22.55 o 
  -2   0  14       32.30       33.58      9.88 o 
  -1   0  14      531.98      466.56     19.31 o 
   0   0  14        5.67        6.96      2.12 o 
   1   0  14       30.18       29.76      4.76 o 
   2   0  14       19.76       16.60      3.56 o 
   3   0  14      105.63      134.03      9.31 o 
   4   0  14      169.75      207.26     12.07 o 
   5   0  14      778.28      770.75     78.94 o 
   6   0  14      666.49      626.55     64.01 o 
   7   0  14     1112.61     1212.07    122.86 o 
 -18   1  14      189.31      177.66     14.84 o 
 -17   1  14        8.80        1.83     19.41 o 
 -16   1  14      164.04      155.17     28.07 o 
 -15   1  14     2171.77     2291.19     72.34 o 
 -14   1  14      278.21      261.70     10.63 o 
 -13   1  14        0.51        2.37      4.75 o 
 -12   1  14      765.10      777.99     21.42 o 
 -11   1  14        4.50        7.26      2.83 o 
 -10   1  14        0.23        0.56      1.97 o 
  -9   1  14       53.38       53.28      3.48 o 
  -8   1  14        8.85       14.27      3.53 o 
  -7   1  14       18.36       15.36      3.51 o 
  -6   1  14      328.18      314.82     10.94 o 
  -5   1  14      804.38      811.61     24.93 o 
  -4   1  14       49.01       35.18      3.44 o 
  -3   1  14       47.64       58.11      5.19 o 
  -2   1  14       51.32       40.55      3.85 o 
  -1   1  14       59.85       51.95      5.30 o 
   0   1  14       11.66       13.56      4.01 o 
   1   1  14      116.73      113.31      8.61 o 
   2   1  14      137.13      147.38      9.28 o 
   3   1  14       44.43       58.80      7.21 o 
   4   1  14      229.43      189.90     20.21 o 
   5   1  14        6.69        0.00      7.35 o 
   6   1  14      124.43      140.90     19.98 o 
   7   1  14       38.03       35.01     18.90 o 
 -17   2  14      531.76      547.60     25.57 o 
 -16   2  14       98.74       55.35     12.73 o 
 -15   2  14       25.02       34.06      7.21 o 
 -14   2  14       89.87       78.07      8.43 o 
 -13   2  14       71.86       70.00      6.26 o 
 -12   2  14       35.30       29.90      4.12 o 
 -11   2  14       44.10       33.79      4.25 o 
 -10   2  14       11.28       11.98      4.98 o 
  -9   2  14       57.85       51.43      7.23 o 
  -8   2  14      146.38      142.14      9.80 o 
  -7   2  14       10.51        5.56      7.87 o 
  -6   2  14       69.62       59.06      5.96 o 
  -5   2  14        2.14        2.64      5.21 o 
  -4   2  14        2.34        4.12      3.73 o 
  -3   2  14       47.80       23.43      7.69 o 
  -2   2  14        4.91        0.00      4.56 o 
  -1   2  14      352.39      345.43     19.04 o 
   0   2  14      157.08      163.84     11.90 o 
   1   2  14       36.10       43.64      6.75 o 
   2   2  14      342.72      354.47     17.75 o 
   3   2  14        1.90        0.00      8.39 o 
   4   2  14      466.27      462.67     27.99 o 
   5   2  14        0.66        5.64     11.28 o 
   6   2  14        3.86       14.46      9.13 o 
 -17   3  14       30.50       29.62     10.42 o 
 -16   3  14      186.49      183.79     13.78 o 
 -15   3  14      228.33      221.50     16.77 o 
 -14   3  14       78.10       67.25      7.46 o 
 -13   3  14      126.28       97.14      7.52 o 
 -12   3  14       46.82       54.03      4.37 o 
 -11   3  14        0.10        0.00      8.31 o 
 -10   3  14      304.74      322.06     14.54 o 
  -9   3  14       34.62       34.24      7.41 o 
  -8   3  14        3.83        0.00      9.90 o 
  -7   3  14       60.43       49.36      7.07 o 
  -6   3  14      197.19      201.74     10.98 o 
  -5   3  14        0.04        7.13      6.60 o 
  -4   3  14        7.65        9.26      9.42 o 
  -3   3  14        7.48        6.90      4.84 o 
  -2   3  14       24.58       14.83     11.04 o 
  -1   3  14        8.30       19.41      5.27 o 
   0   3  14        2.84        0.00      4.82 o 
   1   3  14     1609.89     1607.45     62.99 o 
   2   3  14      580.62      509.61     70.45 o 
   3   3  14       16.43       15.11     18.47 o 
   4   3  14      192.21      163.00     31.47 o 
   5   3  14       22.59       14.03     19.33 o 
   6   3  14       54.15       60.51     10.84 o 
 -16   4  14       35.38       28.88      6.82 o 
 -15   4  14        1.61        0.66      7.10 o 
 -14   4  14        3.20        5.10      8.35 o 
 -13   4  14      184.84      152.27     16.54 o 
 -12   4  14        0.03        6.52     11.28 o 
 -11   4  14       86.56       49.42     13.23 o 
 -10   4  14        0.24        8.84      9.83 o 
  -9   4  14      190.08      196.30     13.12 o 
  -8   4  14        0.30        0.00      7.49 o 
  -7   4  14        0.77        5.83      7.31 o 
  -6   4  14        0.81        5.07      6.17 o 
  -5   4  14        0.89        7.92      8.63 o 
  -4   4  14       17.90       25.04      7.44 o 
  -3   4  14       41.88       39.45      7.51 o 
  -2   4  14       80.38       86.84     10.45 o 
  -1   4  14        1.16        0.00     11.69 o 
   0   4  14       78.18      100.75     16.86 o 
   1   4  14      156.99      129.74     17.28 o 
   2   4  14       11.16        6.00     11.50 o 
   3   4  14        2.16        3.68      8.50 o 
   4   4  14       79.76       63.15     18.36 o 
   5   4  14       11.08        3.77     16.65 o 
 -15   5  14      137.13      118.43     17.54 o 
 -14   5  14      138.46      136.03     13.48 o 
 -13   5  14       20.61        4.98     15.92 o 
 -12   5  14      122.42      118.40     15.33 o 
 -11   5  14      571.75      587.85     28.28 o 
 -10   5  14      184.49      191.92     13.52 o 
  -9   5  14       17.38        9.17      6.94 o 
  -8   5  14      101.73      102.27     12.30 o 
  -7   5  14       36.40       57.11     14.90 o 
  -6   5  14      108.49      126.81     13.20 o 
  -5   5  14        5.41       17.21      8.51 o 
  -4   5  14       18.60       34.14      8.98 o 
  -3   5  14     3378.02     3694.59    138.18 o 
  -2   5  14      626.76      620.57     26.27 o 
  -1   5  14       19.51       20.79      8.89 o 
   0   5  14      651.47      612.92     29.23 o 
   1   5  14      206.80      237.99     21.99 o 
   2   5  14       40.96       73.89     14.82 o 
   3   5  14        0.06       19.32     17.72 o 
   4   5  14       39.74       42.80     37.27 o 
 -13   6  14      223.81      170.54     25.13 o 
 -12   6  14       62.15       36.94     12.70 o 
 -11   6  14        9.51       21.74     12.46 o 
 -10   6  14       59.32       42.35     15.73 o 
  -9   6  14       55.42       45.77     10.39 o 
  -8   6  14       66.30       57.57     17.66 o 
  -7   6  14        0.75        8.63     11.86 o 
  -6   6  14      131.03       94.62     14.68 o 
  -5   6  14      502.51      466.82     35.68 o 
  -4   6  14      338.63      340.72     21.02 o 
  -3   6  14      715.62      713.04     31.72 o 
  -2   6  14      117.65      124.45     12.37 o 
  -1   6  14        0.13       10.23      9.70 o 
   0   6  14        2.49        2.15     15.39 o 
   1   6  14      105.06       98.98     23.70 o 
   2   6  14      161.77      210.25     17.50 o 
 -10   7  14      102.32      130.15     22.63 o 
  -9   7  14       26.69        9.67      8.70 o 
  -8   7  14        6.60       26.54     13.54 o 
  -7   7  14      490.48      472.51     44.34 o 
  -6   7  14      556.59      527.87     28.62 o 
  -5   7  14      272.35      289.58     30.08 o 
  -4   7  14      126.17      132.49     15.56 o 
  -3   7  14       15.19       16.96     12.63 o 
  -2   7  14      105.08      107.15     26.52 o 
  -1   7  14        0.92       14.06     15.62 o 
 -16   1  15        3.84        0.00      6.90 o 
 -15   1  15       86.80       78.84      8.56 o 
 -14   1  15       42.23       48.35      7.33 o 
 -13   1  15       13.71       11.10      6.54 o 
 -12   1  15        6.46        2.07      5.20 o 
 -11   1  15      142.72      141.04     14.10 o 
 -10   1  15      847.89      838.76     34.63 o 
  -9   1  15      104.22       85.02      7.30 o 
  -8   1  15      366.68      341.38     27.00 o 
  -7   1  15       29.98       23.37      4.21 o 
  -6   1  15      186.47      193.33     15.23 o 
  -5   1  15       47.12       48.97      9.77 o 
  -4   1  15       15.98       10.41      4.53 o 
  -3   1  15      123.64      125.41      7.05 o 
  -2   1  15      411.54      387.82     27.92 o 
  -1   1  15       72.75       95.14      8.86 o 
   0   1  15       64.90       49.73      8.73 o 
   1   1  15      311.59      324.46     32.33 o 
   2   1  15       42.76       40.69      9.02 o 
   3   1  15      616.31      606.08     38.16 o 
   4   1  15       15.97       10.22      6.79 o 
 -16   2  15      227.25      207.91     13.24 o 
 -15   2  15       13.56        3.17      5.23 o 
 -14   2  15        2.45        1.65      8.64 o 
 -13   2  15       66.71       82.20      7.32 o 
 -12   2  15       73.85       76.48      3.60 o 
 -11   2  15      551.66      528.21     25.32 o 
 -10   2  15        1.90        1.57     10.82 o 
  -9   2  15       26.20       19.54      5.58 o 
  -8   2  15       88.96      100.51      6.92 o 
  -7   2  15       12.79        0.00      4.57 o 
  -6   2  15       75.39       90.79      8.67 o 
  -5   2  15       35.47       26.91      8.54 o 
  -4   2  15      744.47      719.60     28.67 o 
  -3   2  15       13.83       14.81      6.26 o 
  -2   2  15       21.67       17.26      6.03 o 
  -1   2  15      101.75       85.38     10.03 o 
   0   2  15       45.92       44.89     10.83 o 
   1   2  15       74.60       85.85      9.55 o 
   2   2  15        0.68        0.00      8.96 o 
   3   2  15        2.47        5.21     11.69 o 
   4   2  15      269.24      268.80     23.37 o 
 -15   3  15      219.88      194.04     18.21 o 
 -14   3  15      172.56      155.49     11.70 o 
 -13   3  15        0.13        0.00      5.70 o 
 -12   3  15       57.79       60.40     21.79 o 
 -11   3  15       54.33       79.07     28.93 o 
 -10   3  15       18.93       16.10     16.22 o 
  -9   3  15        7.03       33.94     38.02 o 
  -8   3  15       22.09       14.41      6.31 o 
  -7   3  15        1.18        0.61      5.84 o 
  -6   3  15      192.79      173.04     13.33 o 
  -5   3  15       56.40       19.82      9.35 o 
  -4   3  15        6.73        1.37      8.37 o 
  -3   3  15        6.28        6.53      7.55 o 
  -2   3  15        2.09        8.77      6.69 o 
  -1   3  15       40.68       20.55      9.20 o 
   0   3  15      167.68      179.56     38.56 o 
   1   3  15        2.57       15.01      9.01 o 
   2   3  15      112.63      101.21     19.88 o 
   3   3  15      112.61      121.84     15.68 o 
 -14   4  15       28.18       17.20      5.79 o 
 -13   4  15       45.92       50.81     15.95 o 
 -12   4  15       57.32       39.49     17.48 o 
 -11   4  15      173.67      199.64     17.24 o 
 -10   4  15       32.51       37.17     13.64 o 
  -9   4  15       22.38       32.68     12.33 o 
  -8   4  15       75.75       83.94     24.38 o 
  -7   4  15        0.04        1.76     19.22 o 
  -6   4  15        0.01        4.52     11.13 o 
  -5   4  15       16.40       48.23     12.78 o 
  -4   4  15      199.52      231.21     16.75 o 
  -3   4  15      270.76      313.43     22.17 o 
  -2   4  15       56.53       67.52     14.17 o 
  -1   4  15      182.55      234.64     21.14 o 
   0   4  15      391.21      364.32     45.43 o 
   1   4  15      586.36      641.97     35.95 o 
   2   4  15        4.01       30.62     20.08 o 
 -12   5  15        1.08        8.90     15.47 o 
 -11   5  15       12.19       13.66     14.78 o 
 -10   5  15        6.82        0.66      8.70 o 
  -9   5  15      363.87      397.11     46.29 o 
  -8   5  15       24.31       37.87     24.49 o 
  -7   5  15       34.50       46.96     11.80 o 
  -6   5  15        6.63        4.28      8.64 o 
  -5   5  15       27.86       47.13     11.97 o 
  -4   5  15        4.03       53.05     18.90 o 
  -3   5  15       24.83       60.60     14.37 o 
  -2   5  15       12.29        0.00      8.45 o 
  -1   5  15        0.71        0.36     20.51 o 
   0   5  15       61.93       62.88     14.85 o 
  -9   6  15        0.68        1.93     10.16 o 
  -8   6  15      234.50      244.64     19.12 o 
  -7   6  15        6.72       14.90     18.53 o 
  -6   6  15       36.86       66.08     16.85 o 
  -5   6  15       28.25       31.91     11.40 o 
  -4   6  15      310.82      317.16     45.75 o 
  -3   6  15      223.11      182.91     17.32 o 
 -14   0  16      918.76      904.69     58.16 o 
 -13   0  16      173.54      172.44     17.23 o 
 -12   0  16      366.09      355.46     29.49 o 
 -11   0  16      731.43      761.35     39.32 o 
 -10   0  16       97.63      101.04     11.65 o 
  -9   0  16       96.23       73.03     36.30 o 
  -8   0  16       10.74       65.30     19.33 o 
  -7   0  16     1590.93     1671.94    157.44 o 
  -6   0  16      128.35       65.51     17.18 o 
  -5   0  16        1.74        0.00     12.89 o 
  -4   0  16      463.19      398.22     35.87 o 
  -3   0  16       43.25       82.05     26.20 o 
  -2   0  16      285.30      310.37     36.94 o 
  -1   0  16      115.25       69.81     33.51 o 
 -13   1  16      502.93      483.01     29.63 o 
 -12   1  16       48.19       58.74      9.04 o 
 -11   1  16       29.50       29.32     10.31 o 
 -10   1  16       11.68       16.77      6.91 o 
  -9   1  16        5.31        4.17      8.38 o 
  -8   1  16      283.41      276.74     18.44 o 
  -7   1  16       95.02       85.29     10.63 o 
  -6   1  16        7.65       13.10     15.47 o 
  -5   1  16      203.97      180.18     13.00 o 
  -4   1  16       56.60       39.08      4.71 o 
  -3   1  16      199.20      189.25     28.35 o 
  -2   1  16      186.59      177.74     16.83 o 
  -1   1  16       45.68       36.24     19.55 o 
   0   1  16        3.22        7.05      6.66 o 
   1   1  16       22.38       20.46     10.15 o 
 -13   2  16        7.08        0.00     14.93 o 
 -12   2  16       72.34       89.36     20.19 o 
 -11   2  16       44.83       30.60     17.08 o 
 -10   2  16        1.70        0.00      6.95 o 
  -9   2  16      212.00      188.80     13.86 o 
  -8   2  16        3.05        2.33      5.78 o 
  -7   2  16        6.14        8.08      5.56 o 
  -6   2  16       58.84       53.72      8.80 o 
  -5   2  16       11.75       14.18     15.14 o 
  -4   2  16        0.36        0.00      6.98 o 
  -3   2  16       94.05       89.33     17.89 o 
  -2   2  16       73.52       66.50      8.58 o 
  -1   2  16       12.35       23.45      8.30 o 
   0   2  16      411.71      418.10     51.34 o 
 -12   3  16      102.84      108.82     14.88 o 
 -11   3  16      134.44      111.01     15.43 o 
 -10   3  16       59.14       48.14     12.83 o 
  -9   3  16      408.85      415.70     24.68 o 
  -8   3  16        2.30       15.40     11.80 o 
  -7   3  16      233.51      267.49     18.69 o 
  -6   3  16       52.98       61.81      9.44 o 
  -5   3  16        0.98        0.00     16.12 o 
  -4   3  16        0.87        0.00      6.85 o 
  -3   3  16       18.53       29.69      9.33 o 
  -2   3  16      240.70      274.70     21.55 o 
  -1   3  16       17.94       23.57     23.41 o 
  -9   4  16      117.10       84.41     20.41 o 
  -8   4  16       67.98       80.59     28.25 o 
  -7   4  16        9.80        5.07      8.47 o 
  -6   4  16      212.72      217.99     33.10 o 
  -5   4  16        0.87        8.41     19.76 o 
  -4   4  16      120.68       94.33     13.23 o 
  -3   4  16        1.94        0.00     10.00 o 
                                                 
